# Supplementary material for: Redetermination of (NH4)2HAsO4
Source: Acta Crystallogr Sect E Struct Rep Online. 2012 Oct 27;68(Pt 11):i82. doi: 10.1107/S1600536812043565 (PMC3515085; doi:10.1107/S1600536812043565)
Supplement: Supplementary file 1 [file e-68-00i82-sup1.cif]

##############################################################################
#                                                                            #
# This CIF contains the data in a paper accepted for publication in          #
# Acta Crystallographica Section E. It conforms to the requirements of       #
# Notes for Authors for Acta Crystallographica Section E, and has been       #
# peer reviewed under the auspices of the IUCr Commission on Journals.       #
#                                                                            #
# Full details of the Crystallographic Information File format               #
# are given in the paper "The Crystallographic Information File (CIF):       #
# a New Standard Archive File for Crystallography" by S. R. Hall, F. H.      #
# Allen and I. D. Brown [Acta Cryst. (1991), A47, 655-685].                  #
#                                                                            #
# The current version of the core CIF dictionary is obtainable from          #
# ftp://ftp.iucr.org/pub/cif_core.dic.                                       #
#                                                                            #
# Software is freely available for graphical display of the structure(s)     #
# in this CIF. For information consult the CIF software page                 #
# http://www.iucr.org/resources/cif/software.                                #
#                                                                            #
# This file may be used for bona fide research purposes within the           #
# scientific community so long as proper attribution is given to the journal # 
# article from which it was obtained.                                        #
#                                                                            #
##############################################################################
data_I
_audit_creation_method     SHELXL-97
_chemical_name_systematic
;
Diammonium hydrogenarsenate(V)
;
_chemical_name_common     ?
_chemical_formula_moiety     '2(H4 N +), As H O4 2-'
_chemical_formula_sum     'As H9 N2 O4'
_chemical_formula_structural     '(N H4)2 (H P O4)'
_chemical_formula_iupac     '(N H4)2 H P O4'
_chemical_formula_weight     176.01
_chemical_melting_point     ?
_symmetry_cell_setting     monoclinic
_symmetry_space_group_name_H-M     'P 21/c'
_symmetry_space_group_name_Hall     '-P 2ybc'
loop_
    _symmetry_equiv_pos_as_xyz
    'x, y, z'
    '-x, y+1/2, -z+1/2'
    '-x, -y, -z'
    'x, -y-1/2, z-1/2'
_cell_length_a     11.3426(4)
_cell_length_b     6.8512(3)
_cell_length_c     8.1130(3)
_cell_angle_alpha     90.00
_cell_angle_beta     113.784(4)
_cell_angle_gamma     90.00
_cell_volume     576.92(4)
_cell_formula_units_Z     4
_cell_measurement_reflns_used     2800
_cell_measurement_theta_min     3.563
_cell_measurement_theta_max     29.986
_cell_measurement_temperature     293(2)
_exptl_crystal_description     plate
_exptl_crystal_colour     colourless
_exptl_crystal_size_max     0.14
_exptl_crystal_size_mid     0.12
_exptl_crystal_size_min     0.02
_exptl_crystal_density_diffrn     2.026
_exptl_crystal_density_meas     ?
_exptl_crystal_density_method     'not measured'
_exptl_crystal_F_000     352
_exptl_absorpt_coefficient_mu     5.820
_exptl_absorpt_correction_type     multi-scan
_exptl_absorpt_process_details
;
(<i>SADABS</i>; Bruker, 2009)
;
_exptl_absorpt_correction_T_min     0.4963
_exptl_absorpt_correction_T_max     0.8729
_exptl_special_details
;
;
_diffrn_ambient_temperature     293(2)
_diffrn_radiation_type     MoK\a
_diffrn_radiation_wavelength     0.71073
_diffrn_radiation_source     'fine-focus sealed tube'
_diffrn_radiation_monochromator     graphite
_diffrn_measurement_device_type     'Bruker APEXII CCD'
_diffrn_measurement_method     '\w- and \f-scans'
_diffrn_detector_area_resol_mean     ?
_diffrn_reflns_number     6318
_diffrn_reflns_av_R_equivalents     0.0333
_diffrn_reflns_av_sigmaI/netI     0.0318
_diffrn_reflns_theta_min     1.96
_diffrn_reflns_theta_max     29.99
_diffrn_reflns_theta_full     29.99
_diffrn_measured_fraction_theta_max     1.000
_diffrn_measured_fraction_theta_full     1.000
_diffrn_reflns_limit_h_min     -15
_diffrn_reflns_limit_h_max     15
_diffrn_reflns_limit_k_min     -6
_diffrn_reflns_limit_k_max     9
_diffrn_reflns_limit_l_min     -11
_diffrn_reflns_limit_l_max     10
_diffrn_standards_number     0
_diffrn_standards_interval_count     .
_diffrn_standards_interval_time     .
_diffrn_standards_decay_%     ?
_refine_special_details
;
Refinement of <i>F</i>^2^ against ALL reflections. The weighted <i>R</i>-factor
<i>wR</i> and goodness of fit <i>S</i> are based on <i>F</i>^2^, conventional
<i>R</i>-factors <i>R</i> are based on <i>F</i>, with <i>F</i> set to zero for
negative <i>F</i>^2^. The threshold expression of <i>F</i>^2^ >
\s(<i>F</i>^2^) is used only for calculating <i>R</i>-factors(gt) <i>etc</i>.
and is not relevant to the choice of reflections for refinement.
<i>R</i>-factors based on <i>F</i>^2^ are statistically about twice as large
as those based on <i>F</i>, and <i>R</i>- factors based on ALL data will be
even larger.
;
_reflns_number_total     1674
_reflns_number_gt     1413
_reflns_threshold_expression     I>2sigma(I)
_refine_ls_structure_factor_coef     Fsqd
_refine_ls_matrix_type     full
_refine_ls_R_factor_all     0.0317
_refine_ls_R_factor_gt     0.0221
_refine_ls_wR_factor_gt     0.0512
_refine_ls_wR_factor_ref     0.0551
_refine_ls_goodness_of_fit_ref     1.039
_refine_ls_restrained_S_all     1.039
_refine_ls_number_reflns     1676
_refine_ls_number_parameters     101
_refine_ls_number_restraints     0
_refine_ls_hydrogen_treatment     refall
_refine_ls_weighting_scheme     calc
_refine_ls_weighting_details
         'calc w=1/[\s^2^(Fo^2^)+(0.0304P)^2^+0.0000P] where P=(Fo^2^+2Fc^2^)/3'
_atom_sites_solution_hydrogens     geom
_atom_sites_solution_primary     direct
_atom_sites_solution_secondary     difmap
_refine_ls_shift/su_max     0.001
_refine_ls_shift/su_mean     0.000
_refine_diff_density_max     0.592
_refine_diff_density_min     -0.843
_refine_ls_extinction_method     none
_refine_ls_extinction_coef     ?
loop_
    _atom_type_symbol
    _atom_type_description
    _atom_type_scat_dispersion_real
    _atom_type_scat_dispersion_imag
    _atom_type_scat_source
    'N' 'N' 0.0061 0.0033
                         'International Tables Vol C Tables 4.2.6.8 and 6.1.1.4'
    'H' 'H' 0.0000 0.0000
                         'International Tables Vol C Tables 4.2.6.8 and 6.1.1.4'
    'O' 'O' 0.0106 0.0060
                         'International Tables Vol C Tables 4.2.6.8 and 6.1.1.4'
    'As' 'As' 0.0499 2.0058
                         'International Tables Vol C Tables 4.2.6.8 and 6.1.1.4'
_computing_data_collection     'APEX2 (Bruker, 2009)'
_computing_cell_refinement     'SAINT (Bruker, 2009)'
_computing_data_reduction     'SAINT (Bruker, 2009)'
_computing_structure_solution     'SHELXS97 (Sheldrick, 2008)'
_computing_structure_refinement     'SHELXL97 (Sheldrick, 2008)'
_computing_molecular_graphics     'ATOMS (Dowty, 2006)'
_computing_publication_material     'publCIF (Westrip, 2010)'
loop_
    _atom_site_type_symbol
    _atom_site_label
    _atom_site_fract_x
    _atom_site_fract_y
    _atom_site_fract_z
    _atom_site_U_iso_or_equiv
    _atom_site_adp_type
    _atom_site_calc_flag
    _atom_site_refinement_flags
    _atom_site_occupancy
    _atom_site_symmetry_multiplicity
    _atom_site_disorder_assembly
    _atom_site_disorder_group
    As As1 0.249593(18) 0.89261(3) 0.42786(3) 0.00648(7) Uani d . 1 1 . .
    O O1 0.20879(15) 0.9789(2) 0.2115(2) 0.0126(3) Uani d . 1 1 . .
    O O2 0.25894(13) 0.0977(2) 0.5442(2) 0.0098(3) Uani d . 1 1 . .
    O O3 0.38858(13) 0.7692(2) 0.4982(2) 0.0114(3) Uani d . 1 1 . .
    O O4 0.13017(13) 0.7484(2) 0.4289(2) 0.0098(3) Uani d . 1 1 . .
    N N1 0.44933(18) 0.1231(3) 0.1532(3) 0.0111(3) Uani d . 1 1 . .
    N N2 0.12140(18) 0.3798(3) 0.2643(3) 0.0100(3) Uani d . 1 1 . .
    H H1N1 0.494(3) 0.131(3) 0.275(4) 0.017(7) Uiso d . 1 1 . .
    H H2N1 0.422(2) 0.003(4) 0.114(4) 0.013(6) Uiso d . 1 1 . .
    H H3N1 0.388(3) 0.209(4) 0.117(4) 0.022(7) Uiso d . 1 1 . .
    H H4N1 0.509(3) 0.167(4) 0.111(4) 0.016(7) Uiso d . 1 1 . .
    H H1N2 0.118(3) 0.491(5) 0.302(4) 0.020(7) Uiso d . 1 1 . .
    H H2N2 0.169(3) 0.392(3) 0.201(4) 0.013(7) Uiso d . 1 1 . .
    H H3N2 0.046(3) 0.336(4) 0.209(4) 0.022(7) Uiso d . 1 1 . .
    H H4N2 0.164(2) 0.297(4) 0.358(4) 0.013(6) Uiso d . 1 1 . .
    H H1O 0.186(3) 0.907(4) 0.139(5) 0.032(10) Uiso d . 1 1 . .
loop_
    _atom_site_aniso_label
    _atom_site_aniso_U_11
    _atom_site_aniso_U_22
    _atom_site_aniso_U_33
    _atom_site_aniso_U_12
    _atom_site_aniso_U_13
    _atom_site_aniso_U_23
    As1 0.00865(10) 0.00455(11) 0.00669(11) 0.00021(7) 0.00355(7) -0.00027(8)
    O1 0.0228(7) 0.0084(8) 0.0071(7) -0.0016(6) 0.0064(6) -0.0004(6)
    O2 0.0134(7) 0.0062(7) 0.0105(7) -0.0002(5) 0.0056(6) -0.0026(6)
    O3 0.0102(6) 0.0113(7) 0.0131(7) 0.0031(5) 0.0051(6) 0.0011(6)
    O4 0.0111(6) 0.0068(7) 0.0119(7) -0.0018(5) 0.0051(5) 0.0003(6)
    N1 0.0117(8) 0.0096(9) 0.0123(9) 0.0008(7) 0.0052(7) 0.0006(7)
    N2 0.0121(8) 0.0071(9) 0.0120(9) 0.0003(7) 0.0059(7) -0.0005(7)
_geom_special_details
;
All e.s.d.'s (except the e.s.d. in the dihedral angle between two l.s. planes)
are estimated using the full covariance matrix. The cell e.s.d.'s are taken
into account individually in the estimation of e.s.d.'s in distances, angles
and torsion angles; correlations between e.s.d.'s in cell parameters are only
used when they are defined by crystal symmetry. An approximate (isotropic)
treatment of cell e.s.d.'s is used for estimating e.s.d.'s involving l.s.
planes.
;
loop_
    _geom_bond_atom_site_label_1
    _geom_bond_atom_site_label_2
    _geom_bond_site_symmetry_2
    _geom_bond_distance
    _geom_bond_publ_flag
    As1 O2 1_565 1.6718(14) ?
    As1 O3 . 1.6732(14) ?
    As1 O4 . 1.6793(14) ?
    As1 O1 . 1.7293(15) ?
    O1 H1O . 0.73(3) ?
    O2 As1 1_545 1.6718(14) ?
    N1 H1N1 . 0.91(3) ?
    N1 H2N1 . 0.89(3) ?
    N1 H3N1 . 0.87(3) ?
    N1 H4N1 . 0.92(3) ?
    N2 H1N2 . 0.83(3) ?
    N2 H2N2 . 0.89(3) ?
    N2 H3N2 . 0.85(3) ?
    N2 H4N2 . 0.92(3) ?
loop_
    _geom_angle_atom_site_label_1
    _geom_angle_atom_site_label_2
    _geom_angle_atom_site_label_3
    _geom_angle_site_symmetry_1
    _geom_angle_site_symmetry_3
    _geom_angle
    _geom_angle_publ_flag
    O2 As1 O3 1_565 . 113.29(7) ?
    O2 As1 O4 1_565 . 111.04(7) ?
    O3 As1 O4 . . 110.62(7) ?
    O2 As1 O1 1_565 . 102.46(7) ?
    O3 As1 O1 . . 110.40(7) ?
    O4 As1 O1 . . 108.67(7) ?
    As1 O1 H1O . . 117(3) ?
    H1N1 N1 H2N1 . . 114(2) ?
    H1N1 N1 H3N1 . . 110(2) ?
    H2N1 N1 H3N1 . . 113(3) ?
    H1N1 N1 H4N1 . . 103(2) ?
    H2N1 N1 H4N1 . . 112(2) ?
    H3N1 N1 H4N1 . . 105(2) ?
    H1N2 N2 H2N2 . . 105(2) ?
    H1N2 N2 H3N2 . . 110(3) ?
    H2N2 N2 H3N2 . . 116(3) ?
    H1N2 N2 H4N2 . . 111(3) ?
    H2N2 N2 H4N2 . . 107(2) ?
    H3N2 N2 H4N2 . . 108(2) ?
loop_
    _geom_hbond_atom_site_label_D
    _geom_hbond_atom_site_label_H
    _geom_hbond_atom_site_label_A
    _geom_hbond_site_symmetry_A
    _geom_hbond_distance_DH
    _geom_hbond_distance_HA
    _geom_hbond_distance_DA
    _geom_hbond_angle_DHA
    N1 H3N1 O2 4_565 0.87(3) 1.88(3) 2.750(2) 178(3)
    N1 H1N1 O3 3_666 0.91(3) 1.91(3) 2.780(3) 158(2)
    N1 H2N1 O3 4_565 0.89(3) 2.06(3) 2.930(3) 167(2)
    N1 H4N1 O3 2_645 0.92(3) 1.86(3) 2.777(2) 173(3)
    N2 H4N2 O2 . 0.92(3) 2.00(3) 2.910(2) 174(2)
    N2 H2N2 O2 4_565 0.89(3) 1.93(3) 2.809(2) 174(2)
    N2 H1N2 O4 . 0.83(3) 2.02(3) 2.840(2) 171(3)
    N2 H3N2 O4 2_545 0.85(3) 1.95(3) 2.793(2) 176(3)
    O1 H1O O4 4_575 0.73(3) 1.89(3) 2.613(2) 171(4)
_iucr_refine_instructions_details
;
TITL trans in P2(1)/c
CELL 0.71073  11.3426   6.8512   8.1130  90.000 113.784  90.000
ZERR    4.00   0.0004   0.0003   0.0003   0.000   0.004   0.000
LATT  1
SYMM -X, 0.5+Y, 0.5-Z
SFAC N H O AS
UNIT 8 36 16 4
L.S. 4
BOND
FMAP 2
PLAN 20
bond $H
htab
acta
eqiv $1 -x+1, -y+1, -z+1
eqiv $2 x, -y+1/2, z-1/2
eqiv $3 -x+1, y-1/2, -z+1/2
eqiv $4 -x, y-1/2, -z+1/2
eqiv $5 x, -y+3/2, z-1/2
htab N1 O2_$2
htab N1 O3_$1
htab N1 O3_$2
htab N1 O3_$3
htab N2 O2
htab N2 O2_$2
htab N2 O4
htab N2 O4_$4
htab O1 O4_$5
omit -4 60
size 0.14 0.12 0.024
WGHT    0.030400
FVAR       0.21853   0.01777
AS1   4    0.249593    0.892605    0.427858    11.00000    0.00865    0.00455 =
         0.00669   -0.00027    0.00355    0.00021
O1    3    0.208791    0.978882    0.211467    11.00000    0.02276    0.00837 =
         0.00713   -0.00043    0.00642   -0.00160
O2    3    0.258939    0.097681    0.544156    11.00000    0.01338    0.00617 =
         0.01048   -0.00264    0.00555   -0.00022
O3    3    0.388581    0.769248    0.498201    11.00000    0.01023    0.01127 =
         0.01309    0.00114    0.00507    0.00306
O4    3    0.130170    0.748446    0.428932    11.00000    0.01115    0.00681 =
         0.01188    0.00029    0.00506   -0.00175
N1    1    0.449327    0.123123    0.153215    11.00000    0.01166    0.00960 =
         0.01229    0.00057    0.00522    0.00081
N2    1    0.121401    0.379785    0.264261    11.00000    0.01207    0.00712 =
         0.01196   -0.00052    0.00592    0.00030
H1N1  2    0.493512    0.130583    0.274945    11.00000    0.01673
H2N1  2    0.422172    0.003395    0.114041    11.00000    0.01294
H3N1  2    0.388008    0.208968    0.116544    11.00000    0.02217
H4N1  2    0.508504    0.167180    0.111066    11.00000    0.01642
H1N2  2    0.118331    0.491133    0.301650    11.00000    0.02050
H2N2  2    0.168866    0.391747    0.200934    11.00000    0.01262
H3N2  2    0.045821    0.335519    0.208681    11.00000    0.02156
H4N2  2    0.164140    0.296799    0.358114    11.00000    0.01330
H1O   2    0.185700    0.907473    0.138723    11.00000    0.03178
HKLF 4
REM  trans in P2(1)/c
REM R1 =  0.0221 for   1415 Fo > 4sig(Fo)  and  0.0317 for all   1676 data
REM    101 parameters refined using      0 restraints
END
WGHT      0.0304      0.0000
REM Highest difference peak  0.592,  deepest hole -0.843,  1-sigma level  0.106
Q1    1   0.3126  0.8779  0.4299  11.00000  0.05    0.59
Q2    1   0.1817  0.8725  0.4408  11.00000  0.05    0.59
Q3    1   0.1843  0.7457  0.4185  11.00000  0.05    0.53
Q4    1   0.2748  0.9738  0.5218  11.00000  0.05    0.52
Q5    1   0.3402  0.8912  0.5067  11.00000  0.05    0.48
Q6    1   0.2143  0.9753  0.3223  11.00000  0.05    0.47
Q7    1   0.3444  0.7842  0.4006  11.00000  0.05    0.40
Q8    1   0.0408  0.7924  0.4007  11.00000  0.05    0.36
Q9    1   0.4213  0.7181  0.4618  11.00000  0.05    0.35
Q10   1   0.2122  0.8343  0.3430  11.00000  0.05    0.35
Q11   1   0.3947  0.6698  0.5443  11.00000  0.05    0.35
Q12   1   0.3061  0.8298  0.5306  11.00000  0.05    0.35
Q13   1   0.1373  0.9946  0.2037  11.00000  0.05    0.35
Q14   1   0.4016  0.8669  0.4618  11.00000  0.05    0.34
Q15   1   0.1018  0.9186  0.4626  11.00000  0.05    0.32
Q16   1   0.2187  0.0540  0.4429  11.00000  0.05    0.32
Q17   1   0.2381  0.1825  0.6282  11.00000  0.05    0.31
Q18   1   0.4358  0.7810  0.5635  11.00000  0.05    0.28
Q19   1   0.3403  0.6787  0.4063  11.00000  0.05    0.28
Q20   1   0.1373  0.6835  0.1904  11.00000  0.05    0.27
;
data_global
_journal_date_recd_electronic     2012-10-14
_journal_date_accepted     2012-10-20
_journal_name_full     'Acta Crystallographica, Section E'
_journal_year     2012
_journal_volume     68
_journal_issue     11
_journal_page_first     i82
_journal_page_last     i82
_journal_paper_category     QI
_journal_paper_doi     10.1107/S1600536812043565
_journal_coeditor_code     HB6976
_publ_contact_author_name
;
Matthias Weil
;
_publ_contact_author_address
;
Institute for Chemical Technologies and Analytics
Division of Structural Chemistry
Vienna University of Technology
Getreidemarkt 9/164-SC
A-1060 Vienna
Austria
;
_publ_contact_author_email     'mweil@mail.zserv.tuwien.ac.at'
_publ_contact_author_fax     '+43 1 58801 17199'
_publ_contact_author_phone     '+43 1 58801 17122'
_publ_section_title
;
Redetermination of (NH~4~)~2~HAsO~4~
;
loop_
    _publ_author_name
    _publ_author_address
    'Weil, Matthias'
;
Institute for Chemical Technologies and Analytics
Division of Structural Chemistry
Vienna University of Technology
Getreidemarkt 9/164-SC
A-1060 Vienna
Austria
;
