# Supplementary material for: Redetermination of (NH4)2HAsO4
Source: Acta Crystallogr Sect E Struct Rep Online. 2012 Oct 27;68(Pt 11):i82. doi: 10.1107/S1600536812043565 (PMC3515085; doi:10.1107/S1600536812043565)
Supplement: Supplementary file 2 [file e-68-00i82-Isup2.hkl]

# 
# h,k,l, Fc-squared, Fo-squared, sigma(Fo-squared) and status flag 
# 
data_I
_shelx_title ' trans in P2(1)/c' 
_shelx_refln_list_code          4 
_shelx_F_calc_maximum      145.21 
_exptl_crystal_F_000       352.00 
_reflns_d_resolution_high  0.7110 
 
loop_ 
 _symmetry_equiv_pos_as_xyz 
 'x, y, z' 
 '-x, y+1/2, -z+1/2' 
 '-x, -y, -z' 
 'x, -y-1/2, z-1/2' 
 
_cell_length_a    11.3426 
_cell_length_b     6.8512 
_cell_length_c     8.1130 
_cell_angle_alpha  90.000 
_cell_angle_beta  113.784 
_cell_angle_gamma  90.000 
 
_shelx_F_squared_multiplier     1.000 
 
loop_ 
 _refln_index_h 
 _refln_index_k 
 _refln_index_l 
 _refln_F_squared_calc 
 _refln_F_squared_meas 
 _refln_F_squared_sigma 
 _refln_observed_status 
   1   0   0       18.18       26.38      4.61 o 
   2   0   0    21087.14    20328.86    356.74 o 
   3   0   0     3652.64     3336.82     62.25 o 
   4   0   0     6155.90     5586.62    102.31 o 
   5   0   0      102.27      101.91     10.75 o 
   6   0   0    12012.35    11563.71    208.24 o 
   7   0   0      162.94      169.04     13.62 o 
   8   0   0     9827.38     9694.72    207.57 o 
   9   0   0       79.35       78.00     14.90 o 
  10   0   0     3853.61     3828.52     79.11 o 
  11   0   0       21.31       38.06     16.28 o 
  12   0   0      993.18     1003.31     45.60 o 
  13   0   0        1.71       -4.45     23.02 o 
  14   0   0     1910.57     1966.44     68.63 o 
   1   1   0     6554.75     6898.53     86.93 o 
   2   1   0       13.11       13.44      3.79 o 
   3   1   0     2199.29     1746.14     43.13 o 
   4   1   0       19.81       30.38      6.08 o 
   5   1   0      669.32      581.94     16.58 o 
   6   1   0      336.40      349.15     11.01 o 
   7   1   0     3902.07     3658.64     56.93 o 
   8   1   0       57.31       64.67     10.95 o 
   9   1   0     1580.31     1438.87     30.25 o 
  10   1   0        4.07        6.03     11.45 o 
  11   1   0      483.26      491.78     26.46 o 
  12   1   0      180.77      184.26     15.96 o 
  13   1   0      625.14      637.83     23.30 o 
  14   1   0        0.07       -2.47     14.76 o 
   0   2   0       84.24       45.79      9.42 o 
   1   2   0       77.18       79.64      4.21 o 
   2   2   0     2948.68     3072.14     37.87 o 
   3   2   0       84.94       90.48      6.78 o 
   4   2   0     4863.75     5074.37     81.18 o 
   5   2   0       47.56       38.20      7.89 o 
   6   2   0      432.66      467.61     13.76 o 
   7   2   0      213.04      200.06     10.63 o 
   8   2   0       14.54        9.52      9.59 o 
   9   2   0      102.27      106.96     11.34 o 
  10   2   0      162.95      179.78     13.00 o 
  11   2   0       42.29       42.70     13.50 o 
  12   2   0      243.33      226.27     17.10 o 
  13   2   0       27.52       36.61     14.58 o 
  14   2   0       19.64       18.89     16.81 o 
   1   3   0     1634.75     1466.76     22.04 o 
   2   3   0        1.78        3.92      5.57 o 
   3   3   0    12894.85    13025.12    166.06 o 
   4   3   0       20.90       20.90      5.56 o 
   5   3   0     5843.59     5642.15     74.97 o 
   6   3   0      679.44      629.90     19.50 o 
   7   3   0     1564.03     1499.24     29.46 o 
   8   3   0      124.24      132.56     12.27 o 
   9   3   0     1217.15     1201.40     28.13 o 
  10   3   0        1.10       20.45     12.91 o 
  11   3   0     2364.91     2242.40     49.70 o 
  12   3   0        1.32      -15.64     14.57 o 
  13   3   0     1516.35     1476.76     37.16 o 
   0   4   0     5748.88     5937.48    135.33 o 
   1   4   0       48.13       48.83      6.15 o 
   2   4   0     4926.05     4849.49     79.17 o 
   3   4   0        1.24        3.71      6.83 o 
   4   4   0     9266.03     9092.00    129.19 o 
   5   4   0      431.71      415.43     13.34 o 
   6   4   0     5138.34     4968.12     68.02 o 
   7   4   0       94.11       79.01      8.95 o 
   8   4   0     2670.37     2552.12     44.30 o 
   9   4   0       58.27       32.81     12.36 o 
  10   4   0     3676.93     3607.87     61.57 o 
  11   4   0      103.24       98.73     15.92 o 
  12   4   0     1952.91     1867.84     41.80 o 
  13   4   0       16.70       20.07     17.29 o 
   1   5   0       91.81      104.75      7.11 o 
   2   5   0       73.95       82.58      7.98 o 
   3   5   0     1346.05     1330.22     28.59 o 
   4   5   0      178.36      152.72     11.63 o 
   5   5   0      531.25      519.49     18.55 o 
   6   5   0       34.24       14.83     13.47 o 
   7   5   0       33.89       33.13     14.47 o 
   8   5   0        0.45       -3.61     19.34 o 
   9   5   0       32.39       20.73     16.65 o 
  10   5   0       43.27       41.76     20.34 o 
  11   5   0      417.54      454.52     43.40 o 
  12   5   0        6.64       12.27     22.85 o 
   0   6   0     3877.82     3709.15    159.98 o 
   1   6   0        0.11       10.70      8.88 o 
   2   6   0     2070.24     2106.64     60.48 o 
   3   6   0        0.57       -9.20     11.89 o 
   4   6   0      816.78      850.27     28.28 o 
   5   6   0       41.16       40.04     14.49 o 
   6   6   0     1838.58     1782.45     62.40 o 
   7   6   0      133.68      102.26     22.60 o 
   8   6   0     2331.33     2269.99     68.84 o 
   9   6   0       20.88       10.77     24.30 o 
  10   6   0     1045.67     1011.33     40.61 o 
  11   6   0        4.17       10.11     23.47 o 
   1   7   0     2670.72     2615.79     86.28 o 
   2   7   0        1.45      -15.79     15.72 o 
   3   7   0     2185.16     2120.58     61.87 o 
   4   7   0       18.73       17.94     18.73 o 
   5   7   0     1498.44     1539.59     51.92 o 
   6   7   0       14.85       16.28     20.85 o 
   7   7   0     2577.41     2586.46     75.74 o 
   8   7   0       40.58       30.37     25.25 o 
   9   7   0     1812.61     1728.14     63.61 o 
  10   7   0        0.10       -7.39     23.20 o 
   0   8   0     3517.19     3381.01     88.39 o 
   1   8   0        2.98        1.49     13.52 o 
   2   8   0     1058.04     1035.67     34.31 o 
   3   8   0      146.05      147.82     23.97 o 
   4   8   0      450.37      413.02     30.03 o 
   5   8   0        3.34       -4.67     22.73 o 
   6   8   0     1024.03      913.43     45.12 o 
   7   8   0       43.86       47.89     28.90 o 
   8   8   0     1106.22     1103.71     52.08 o 
   1   9   0        8.17        9.06     19.03 o 
   2   9   0       21.24       48.66     20.27 o 
   3   9   0       11.71      -33.73     22.91 o 
   4   9   0        3.88       -2.85     24.02 o 
   5   9   0      111.36       91.38     27.73 o 
 -15   1   1      116.48      103.55     17.36 o 
 -14   1   1     1374.71     1480.90     37.58 o 
 -13   1   1      139.50      153.68     13.99 o 
 -12   1   1     1809.76     1867.67     48.17 o 
 -11   1   1      328.59      330.87     19.52 o 
 -10   1   1     2281.92     2211.38     36.32 o 
  -9   1   1      489.96      491.49     15.27 o 
  -8   1   1     6129.01     5881.36    143.39 o 
  -7   1   1      182.91      173.07     10.10 o 
  -6   1   1     8703.80     8576.71    110.69 o 
  -5   1   1     3300.49     3253.12     44.42 o 
  -4   1   1    14164.01    14479.51    183.66 o 
  -3   1   1     4852.89     4887.01     51.21 o 
  -2   1   1     7837.70     7984.05     75.05 o 
  -1   1   1     2188.94     2332.71     30.53 o 
   0   1   1     7512.28     8068.34    177.30 o 
   1   1   1     3048.85     3080.64     48.54 o 
   2   1   1    13296.18    13037.74    178.31 o 
   3   1   1     1096.06     1072.98     19.60 o 
   4   1   1     2520.44     2471.56     35.13 o 
   5   1   1     1663.11     1715.97     48.49 o 
   6   1   1     2542.46     2483.72     40.56 o 
   7   1   1      106.12      110.51     10.06 o 
   8   1   1     2321.98     2106.33     43.28 o 
   9   1   1       34.61       32.45     10.49 o 
  10   1   1     1735.04     1663.19     34.64 o 
  11   1   1      249.88      236.13     17.60 o 
  12   1   1     1337.79     1331.36     38.55 o 
  13   1   1       61.20       45.58     16.22 o 
 -14   2   1      125.39      132.29     15.23 o 
 -13   2   1      757.47      769.77     22.46 o 
 -12   2   1      240.89      243.07     15.36 o 
 -11   2   1     2459.34     2420.58     48.65 o 
 -10   2   1      245.33      237.41     12.33 o 
  -9   2   1     2907.80     2733.26     39.30 o 
  -8   2   1     1491.75     1446.67     27.41 o 
  -7   2   1     3587.46     3502.43     49.29 o 
  -6   2   1     1439.79     1441.03     28.53 o 
  -5   2   1     4523.53     4422.67     54.36 o 
  -4   2   1      196.84      205.16      7.25 o 
  -3   2   1     3894.59     3641.19     41.39 o 
  -2   2   1     7264.34     7451.77     77.89 o 
  -1   2   1    14954.30    14802.75    163.45 o 
   0   2   1     4396.76     4434.34     70.20 o 
   1   2   1     1604.77     1545.61     31.15 o 
   2   2   1     3619.29     3646.95     59.17 o 
   3   2   1     2396.01     2290.07     39.90 o 
   4   2   1     1462.66     1445.25     28.91 o 
   5   2   1     4885.42     4637.09     76.98 o 
   6   2   1     1268.12     1210.43     28.06 o 
   7   2   1     2979.23     2891.67     47.75 o 
   8   2   1     2011.80     1962.70     40.44 o 
   9   2   1     2181.45     2131.85     36.32 o 
  10   2   1      484.37      468.19     22.81 o 
  11   2   1     1011.08      943.30     31.02 o 
  12   2   1      423.51      412.31     28.11 o 
  13   2   1     1269.55     1251.77     37.83 o 
 -14   3   1      533.58      528.26     22.25 o 
 -13   3   1       99.98      117.74     15.98 o 
 -12   3   1      374.48      356.89     19.35 o 
 -11   3   1      223.92      221.60     16.32 o 
 -10   3   1      165.30      155.08     14.47 o 
  -9   3   1      364.96      356.26     12.51 o 
  -8   3   1      830.55      787.00     20.81 o 
  -7   3   1       26.79       29.48      7.49 o 
  -6   3   1      775.63      758.66     15.91 o 
  -5   3   1      187.58      187.13      7.07 o 
  -4   3   1      918.58      900.17     13.96 o 
  -3   3   1      158.22      172.47      5.49 o 
  -2   3   1      689.80      681.86     13.38 o 
  -1   3   1       44.81       53.94      4.79 o 
   0   3   1     2252.88     2318.78     35.21 o 
   1   3   1       10.76       13.83      5.61 o 
   2   3   1     4884.59     4967.42     79.54 o 
   3   3   1        4.71        9.60      6.84 o 
   4   3   1     1409.71     1319.08     35.69 o 
   5   3   1      749.07      696.35     20.52 o 
   6   3   1     1793.00     1716.78     35.55 o 
   7   3   1      142.08      138.41     12.31 o 
   8   3   1     1014.98      994.16     25.62 o 
   9   3   1       87.10       82.36     14.84 o 
  10   3   1      472.81      449.42     22.11 o 
  11   3   1      314.50      297.03     20.93 o 
  12   3   1      324.18      307.34     22.48 o 
  13   3   1       88.11       90.92     18.27 o 
 -13   4   1      125.31      143.91     17.05 o 
 -12   4   1       43.83       57.05     15.90 o 
 -11   4   1      412.75      441.76     23.70 o 
 -10   4   1       16.02       27.16     12.47 o 
  -9   4   1      497.34      508.19     17.70 o 
  -8   4   1       77.04       71.56      8.98 o 
  -7   4   1      417.10      420.15     12.95 o 
  -6   4   1      376.22      392.42     12.27 o 
  -5   4   1      827.67      858.58     16.17 o 
  -4   4   1      469.58      443.31     10.29 o 
  -3   4   1     1201.88     1207.05     16.13 o 
  -2   4   1      360.16      354.49      8.63 o 
  -1   4   1      362.59      359.30     10.32 o 
   0   4   1      855.95      856.30     17.34 o 
   1   4   1      260.92      257.88     12.99 o 
   2   4   1     1004.24     1058.49     23.12 o 
   3   4   1      453.91      437.71     12.42 o 
   4   4   1      270.06      294.09     13.03 o 
   5   4   1      413.95      429.61     16.27 o 
   6   4   1      116.97      115.17     13.02 o 
   7   4   1      169.91      192.16     13.43 o 
   8   4   1      265.33      263.73     23.39 o 
   9   4   1      267.71      263.13     18.94 o 
  10   4   1      128.93      119.20     17.31 o 
  11   4   1      272.25      269.18     26.69 o 
  12   4   1       36.13       23.06     16.83 o 
 -12   5   1     1822.69     1843.20     69.01 o 
 -11   5   1      682.53      706.39     25.75 o 
 -10   5   1     1956.98     1906.74     50.11 o 
  -9   5   1      571.50      565.47     32.80 o 
  -8   5   1     2968.30     2899.57     62.86 o 
  -7   5   1      332.85      371.85     23.64 o 
  -6   5   1     3417.48     3327.47     58.73 o 
  -5   5   1     1509.05     1555.12     37.77 o 
  -4   5   1     6177.62     6065.71     80.27 o 
  -3   5   1      529.40      548.62     12.51 o 
  -2   5   1     5290.37     5271.61     64.85 o 
  -1   5   1      118.06      116.75      7.78 o 
   0   5   1     5484.17     5431.74     80.36 o 
   1   5   1      682.99      687.05     20.59 o 
   2   5   1     9041.74     8840.75    140.25 o 
   3   5   1      640.24      644.05     23.70 o 
   4   5   1     5679.95     5382.71    103.17 o 
   5   5   1      757.16      737.81     26.97 o 
   6   5   1     3769.28     3695.95     76.51 o 
   7   5   1      298.53      352.24     27.54 o 
   8   5   1     2767.91     2730.79     64.34 o 
   9   5   1      428.72      417.52     26.66 o 
  10   5   1     2261.94     2206.92     50.83 o 
  11   5   1      512.74      511.74     27.12 o 
 -11   6   1     1254.64     1281.07     72.87 o 
 -10   6   1       71.31       23.48     21.10 o 
  -9   6   1      965.65      927.95     74.60 o 
  -8   6   1      475.53      462.17     32.37 o 
  -7   6   1      615.49      591.53     26.19 o 
  -6   6   1      661.40      679.00     39.66 o 
  -5   6   1     1289.34     1272.76     26.76 o 
  -4   6   1       55.51       60.72     11.30 o 
  -3   6   1     1813.26     1821.32     36.14 o 
  -2   6   1      340.28      357.19     11.06 o 
  -1   6   1     2886.07     2927.25     40.87 o 
   0   6   1      411.20      412.96     18.34 o 
   1   6   1     1124.15     1079.94     31.09 o 
   2   6   1      867.32      843.36     27.49 o 
   3   6   1     2197.51     2110.50     63.97 o 
   4   6   1      226.87      204.10     16.80 o 
   5   6   1     2714.65     2610.91     72.45 o 
   6   6   1      209.84      221.23     28.48 o 
   7   6   1     1049.74     1049.05     46.06 o 
   8   6   1     1168.52     1143.56     41.37 o 
   9   6   1     1056.95     1095.45     47.81 o 
  10   6   1      316.78      350.73     55.23 o 
 -10   7   1        0.05      -14.77     26.44 o 
  -9   7   1       18.66       -0.59     24.83 o 
  -8   7   1        0.18       21.72     22.83 o 
  -7   7   1       31.79        5.58     21.61 o 
  -6   7   1        4.77       21.80     20.20 o 
  -5   7   1      117.32      101.73     27.95 o 
  -4   7   1       67.17       72.10     49.42 o 
  -3   7   1        8.08        5.48     12.80 o 
  -2   7   1       10.82       -3.14     12.96 o 
  -1   7   1        5.80      -10.41     12.96 o 
   0   7   1      119.98      114.42     12.76 o 
   1   7   1      109.54       95.48     19.31 o 
   2   7   1        9.28       -0.33     17.66 o 
   3   7   1       26.93       34.26     24.50 o 
   4   7   1       31.34       40.89     19.54 o 
   5   7   1        5.51       35.41     21.47 o 
   6   7   1       65.86       61.78     23.84 o 
   7   7   1       13.46        4.26     24.59 o 
   8   7   1       26.09       41.17     26.46 o 
   9   7   1        0.74        6.04     22.89 o 
  -8   8   1      295.40      270.33     31.62 o 
  -7   8   1      638.20      573.38     36.20 o 
  -6   8   1      102.02      100.66     41.98 o 
  -5   8   1      500.58      467.25     31.22 o 
  -4   8   1      117.91       95.52     23.10 o 
  -3   8   1      562.03      533.45     34.66 o 
  -2   8   1      369.67      377.96     27.61 o 
  -1   8   1     1180.82     1158.09     37.97 o 
   0   8   1      237.48      249.63     17.64 o 
   1   8   1     1205.01     1214.37     37.11 o 
   2   8   1      129.33       94.93     22.47 o 
   3   8   1      807.82      770.23     53.61 o 
   4   8   1      347.57      346.37     29.73 o 
   5   8   1     1024.36     1011.82     47.91 o 
   6   8   1      500.11      551.11     36.80 o 
   7   8   1     1026.56      971.56     49.06 o 
  -5   9   1      406.11      379.99     32.57 o 
  -4   9   1     1890.59     1779.72     61.37 o 
  -3   9   1      606.05      562.59     35.19 o 
  -2   9   1     1528.98     1515.59     46.00 o 
  -1   9   1      412.73      405.04     25.95 o 
   0   9   1     2049.59     1978.87     52.72 o 
   1   9   1      250.16      232.59     23.26 o 
   2   9   1     2375.36     2317.01    102.19 o 
   3   9   1      234.48      185.53     41.25 o 
   4   9   1     1050.58     1038.58     49.95 o 
 -15   0   2      968.50     1074.86     43.62 o 
 -14   0   2      847.01      849.00     37.72 o 
 -13   0   2      900.88      909.12     42.91 o 
 -12   0   2     2458.49     2490.81     69.24 o 
 -11   0   2     1613.80     1607.63     43.38 o 
 -10   0   2     3055.30     2991.59     56.08 o 
  -9   0   2     7582.52     7580.27    173.06 o 
  -8   0   2     4408.53     4421.86     79.97 o 
  -7   0   2     8019.65     8258.46    133.85 o 
  -6   0   2     4205.37     4222.17     70.33 o 
  -5   0   2      863.35      793.52     18.86 o 
  -4   0   2     1008.51      940.94     18.37 o 
  -3   0   2    12553.86    12192.21    364.04 o 
  -2   0   2    13843.80    13526.64    300.42 o 
  -1   0   2    10663.05    10559.24    234.79 o 
   0   0   2     5394.38     6264.22    110.42 o 
   1   0   2     1937.72     1877.24     36.40 o 
   2   0   2     1625.38     1583.01     39.80 o 
   3   0   2      980.97      947.63     24.40 o 
   4   0   2     3957.21     3854.42    124.59 o 
   5   0   2     1518.12     1379.52     43.83 o 
   6   0   2     4380.76     3787.04     75.67 o 
   7   0   2     3025.37     2857.37     61.20 o 
   8   0   2     3658.07     3421.99     72.05 o 
   9   0   2      966.19      954.02     40.42 o 
  10   0   2      846.26      830.15     32.25 o 
  11   0   2     1028.58      978.51     35.86 o 
  12   0   2      626.58      612.91     46.20 o 
  13   0   2     1132.31     1135.47     42.59 o 
 -15   1   2      352.26      399.99     22.10 o 
 -14   1   2      458.62      504.94     21.25 o 
 -13   1   2      176.72      177.35     18.99 o 
 -12   1   2      155.45      158.02     12.43 o 
 -11   1   2       80.55       95.41      9.10 o 
 -10   1   2     1190.19     1216.30     33.94 o 
  -9   1   2     1583.99     1606.43     24.91 o 
  -8   1   2     2649.37     2671.68     34.76 o 
  -7   1   2     1151.46     1150.71     18.11 o 
  -6   1   2     3165.44     3119.05     37.29 o 
  -5   1   2        9.22       14.75      3.63 o 
  -4   1   2     1068.63      956.49     12.45 o 
  -3   1   2       15.22       34.58      3.34 o 
  -2   1   2     1725.86     1873.11     32.10 o 
  -1   1   2     4017.01     4401.54     70.76 o 
   0   1   2     8976.03     9487.22    143.21 o 
   1   1   2     5040.31     4991.34     74.26 o 
   2   1   2     2262.65     2212.51     33.86 o 
   3   1   2      435.11      468.10     13.84 o 
   4   1   2     2371.52     2316.33     33.92 o 
   5   1   2      324.77      317.48     11.23 o 
   6   1   2     1388.95     1350.25     25.21 o 
   7   1   2     2174.06     2040.88     33.89 o 
   8   1   2     1037.97      973.58     32.25 o 
   9   1   2      464.54      453.52     19.01 o 
  10   1   2     1343.49     1329.30     28.83 o 
  11   1   2       40.09       40.69     14.49 o 
  12   1   2      489.55      473.65     22.03 o 
  13   1   2       88.24      106.13     17.82 o 
 -15   2   2        0.96        4.86     16.29 o 
 -14   2   2      111.87      122.54     17.38 o 
 -13   2   2      289.22      284.61     15.56 o 
 -12   2   2      358.62      385.62     14.07 o 
 -11   2   2      428.00      410.62     13.57 o 
 -10   2   2      183.92      192.28     10.94 o 
  -9   2   2       57.43       58.31      7.40 o 
  -8   2   2        1.17        0.71      6.33 o 
  -7   2   2      239.82      247.90      7.99 o 
  -6   2   2      284.11      303.20      7.34 o 
  -5   2   2     1929.34     1963.50     21.68 o 
  -4   2   2      874.10      949.45     12.41 o 
  -3   2   2     1087.88     1114.58     13.06 o 
  -2   2   2      248.51      267.95      7.48 o 
  -1   2   2      119.07      162.64      8.10 o 
   0   2   2     1275.68     1492.85     46.68 o 
   1   2   2       70.82       92.67      6.30 o 
   2   2   2      585.04      620.83     14.00 o 
   3   2   2       14.71       13.58      7.61 o 
   4   2   2     1781.52     1757.75     34.20 o 
   5   2   2        3.07      -16.96      9.32 o 
   6   2   2       15.77       15.51     20.10 o 
   7   2   2       16.27       15.04     11.98 o 
   8   2   2        2.51      -24.86     12.43 o 
   9   2   2       32.49       35.55     15.63 o 
  10   2   2      401.25      416.76     21.38 o 
  11   2   2       20.42        5.21     16.39 o 
  12   2   2      253.60      268.91     22.01 o 
 -14   3   2      881.35      908.56     27.38 o 
 -13   3   2      618.63      669.92     26.44 o 
 -12   3   2     2031.29     1958.56     33.86 o 
 -11   3   2      491.11      502.51     21.12 o 
 -10   3   2     1756.15     1748.67     35.63 o 
  -9   3   2      810.76      845.93     17.86 o 
  -8   3   2      928.97      946.47     17.98 o 
  -7   3   2      566.69      595.48     13.72 o 
  -6   3   2     6359.88     6493.65     69.81 o 
  -5   3   2     2241.51     2276.13     26.59 o 
  -4   3   2     8401.45     8685.41     91.46 o 
  -3   3   2     1167.31     1147.82     14.95 o 
  -2   3   2     2703.06     2824.39     33.13 o 
  -1   3   2       20.68       17.72      4.94 o 
   0   3   2     4263.77     4488.34     71.96 o 
   1   3   2     1685.64     1653.62     30.43 o 
   2   3   2     5299.12     5352.70     99.46 o 
   3   3   2     2201.60     2151.74     50.85 o 
   4   3   2     5057.57     4992.64     74.24 o 
   5   3   2     1275.53     1229.78     25.79 o 
   6   3   2     2163.19     2037.30     37.03 o 
   7   3   2      441.63      452.54     16.84 o 
   8   3   2     1842.35     1765.51     39.72 o 
   9   3   2      654.33      644.79     24.34 o 
  10   3   2     2051.97     1972.84     45.78 o 
  11   3   2     1116.91     1106.39     35.49 o 
  12   3   2      791.76      796.59     31.86 o 
 -14   4   2      302.59      347.25     20.10 o 
 -13   4   2     1279.89     1276.53     38.85 o 
 -12   4   2     1637.72     1627.88     40.19 o 
 -11   4   2     1408.36     1396.42     30.13 o 
 -10   4   2     1092.29     1058.39     24.08 o 
  -9   4   2     1015.27     1039.61     22.67 o 
  -8   4   2      697.55      695.97     16.02 o 
  -7   4   2     1195.49     1189.13     21.14 o 
  -6   4   2     4172.36     4170.47     52.95 o 
  -5   4   2     1852.92     1802.89     23.99 o 
  -4   4   2     6611.42     6602.57     70.80 o 
  -3   4   2     5692.14     5956.41     60.64 o 
  -2   4   2     4955.95     5027.64     57.27 o 
  -1   4   2     2250.13     2266.76     35.31 o 
   0   4   2      926.64      956.21     21.32 o 
   1   4   2     2553.04     2501.82     44.02 o 
   2   4   2     4735.14     4794.96     78.83 o 
   3   4   2     3710.19     3798.93     64.71 o 
   4   4   2     5930.75     5566.54    106.17 o 
   5   4   2     2703.49     2611.51     51.21 o 
   6   4   2      456.78      428.54     16.44 o 
   7   4   2     2716.53     2625.01     52.00 o 
   8   4   2      286.08      275.50     18.65 o 
   9   4   2      690.88      677.64     25.73 o 
  10   4   2      744.35      734.17     37.91 o 
  11   4   2      449.79      500.87     26.32 o 
 -13   5   2       54.63       67.02     18.80 o 
 -12   5   2      201.23      188.61     33.71 o 
 -11   5   2        7.12       15.47     16.55 o 
 -10   5   2       26.45       28.97     15.00 o 
  -9   5   2       41.13       58.91     13.58 o 
  -8   5   2      104.20      103.20     13.25 o 
  -7   5   2       53.92       60.45      9.70 o 
  -6   5   2      240.83      257.11      9.25 o 
  -5   5   2      744.29      706.25     14.71 o 
  -4   5   2      522.78      516.06     11.86 o 
  -3   5   2      427.54      447.72     10.74 o 
  -2   5   2        4.29        2.17      7.04 o 
  -1   5   2        1.24        8.85      8.17 o 
   0   5   2      155.42      154.65     12.73 o 
   1   5   2      440.29      466.75     20.93 o 
   2   5   2      336.51      328.30     25.01 o 
   3   5   2      417.32      425.91     19.40 o 
   4   5   2      596.68      599.95     24.64 o 
   5   5   2      103.68      111.96     23.33 o 
   6   5   2      111.36      123.29     18.46 o 
   7   5   2       15.34        8.20     17.21 o 
   8   5   2       63.08       81.73     19.70 o 
   9   5   2        3.78      -14.62     19.25 o 
  10   5   2      136.36      145.02     23.38 o 
  11   5   2      142.93      106.50     24.18 o 
 -12   6   2      207.21      185.92     22.78 o 
 -11   6   2      195.79      200.67     39.11 o 
 -10   6   2      564.62      592.95     28.84 o 
  -9   6   2      775.61      779.80     34.65 o 
  -8   6   2      994.59      995.57     51.01 o 
  -7   6   2      753.36      754.19     34.07 o 
  -6   6   2      774.44      777.20     29.23 o 
  -5   6   2      267.73      256.89     16.79 o 
  -4   6   2      726.74      725.04     19.76 o 
  -3   6   2      525.49      534.37     13.67 o 
  -2   6   2     2018.23     2013.89     31.67 o 
  -1   6   2     1349.50     1388.21     26.92 o 
   0   6   2     2374.44     2282.09     42.86 o 
   1   6   2     1256.41     1267.58     34.20 o 
   2   6   2      680.20      714.67     26.39 o 
   3   6   2      703.29      761.00     28.40 o 
   4   6   2      326.08      320.16     25.68 o 
   5   6   2      640.98      684.13     47.11 o 
   6   6   2      722.45      707.77     38.81 o 
   7   6   2      585.87      599.74     31.68 o 
   8   6   2      566.71      556.17     29.95 o 
   9   6   2      336.84      380.49     47.78 o 
  10   6   2       71.53       53.20     23.01 o 
 -10   7   2      872.41      809.02     43.72 o 
  -9   7   2     1101.07     1099.48     73.60 o 
  -8   7   2     1284.16     1263.51     53.71 o 
  -7   7   2      873.36      888.58     49.31 o 
  -6   7   2     2041.67     1985.56     60.34 o 
  -5   7   2      534.22      516.57     29.08 o 
  -4   7   2     1363.47     1292.51     45.93 o 
  -3   7   2      902.99      912.74     39.15 o 
  -2   7   2     1785.25     1733.60     53.67 o 
  -1   7   2     2167.57     2232.52     44.11 o 
   0   7   2     3858.17     3898.30     78.28 o 
   1   7   2     2049.29     2135.15     73.71 o 
   2   7   2     3049.27     3026.42     80.98 o 
   3   7   2      198.40      162.38     23.74 o 
   4   7   2     2495.42     2346.84     69.98 o 
   5   7   2      455.37      450.68     32.46 o 
   6   7   2     1594.95     1550.07     58.53 o 
   7   7   2     1132.07     1094.26     41.02 o 
   8   7   2     1434.76     1390.09     47.08 o 
  -8   8   2      312.88      278.44     50.05 o 
  -7   8   2      842.57      811.60     42.67 o 
  -6   8   2      302.96      276.61     28.16 o 
  -5   8   2      152.61      157.16     26.07 o 
  -4   8   2      156.62      166.05     23.99 o 
  -3   8   2      854.93      826.14     50.05 o 
  -2   8   2      841.43      859.15     45.55 o 
  -1   8   2      848.57      850.79     33.81 o 
   0   8   2      352.05      367.55     23.31 o 
   1   8   2      566.99      538.62     31.93 o 
   2   8   2      150.64      125.22     36.23 o 
   3   8   2      313.95      350.89     30.26 o 
   4   8   2      423.26      408.58     33.00 o 
   5   8   2      235.60      263.49     31.44 o 
   6   8   2      327.59      307.91     34.64 o 
  -5   9   2      117.09       95.91     27.12 o 
  -4   9   2      118.17      168.79     26.94 o 
  -3   9   2       74.77       43.44     20.64 o 
  -2   9   2      195.73      165.66     22.95 o 
  -1   9   2        1.57        0.49     19.04 o 
   0   9   2       28.43       35.33     19.95 o 
   1   9   2        0.77       12.80     28.29 o 
   2   9   2      152.51      142.60     40.83 o 
   3   9   2      216.29      161.87     42.30 o 
 -15   1   3     1368.51     1435.75     40.00 o 
 -14   1   3      119.76      127.00     15.82 o 
 -13   1   3     1322.67     1398.12     37.90 o 
 -12   1   3       26.82       17.37     12.94 o 
 -11   1   3     2214.11     2294.06     35.61 o 
 -10   1   3      410.85      433.20     13.37 o 
  -9   1   3     2331.31     2354.40     38.10 o 
  -8   1   3      120.67      117.91      7.58 o 
  -7   1   3     4079.29     4083.35     85.82 o 
  -6   1   3      117.43      125.93      6.48 o 
  -5   1   3     2028.54     1998.84     28.56 o 
  -4   1   3      539.46      523.52     11.72 o 
  -3   1   3      501.40      453.55     13.84 o 
  -2   1   3     1340.10     1332.17     25.08 o 
  -1   1   3     5050.03     4856.53     76.52 o 
   0   1   3     3785.69     3938.00     50.59 o 
   1   1   3     2733.40     2656.28     36.01 o 
   2   1   3      511.73      541.76     12.57 o 
   3   1   3     2670.58     2654.67     41.37 o 
   4   1   3      661.13      642.87     17.84 o 
   5   1   3     2685.13     2519.73     68.81 o 
   6   1   3      879.31      805.32     24.13 o 
   7   1   3     2233.52     2163.58     36.26 o 
   8   1   3       92.36      104.82     12.31 o 
   9   1   3     2116.66     2070.00     41.63 o 
  10   1   3       31.87       11.59     13.74 o 
  11   1   3      746.82      772.78     29.37 o 
  12   1   3        3.06        4.70     18.04 o 
 -15   2   3        9.08        7.62     17.92 o 
 -14   2   3     1840.14     1873.28     43.36 o 
 -13   2   3      207.36      209.82     16.34 o 
 -12   2   3     2785.48     2766.32     46.90 o 
 -11   2   3        3.12        0.20      8.45 o 
 -10   2   3     4275.88     4276.26     56.62 o 
  -9   2   3       44.67       45.89      7.91 o 
  -8   2   3     5539.05     5577.14     69.73 o 
  -7   2   3      344.04      356.17      8.38 o 
  -6   2   3     4239.89     4208.60     48.93 o 
  -5   2   3       10.04        2.74      4.09 o 
  -4   2   3    13822.04    14123.57    181.65 o 
  -3   2   3       42.49       33.52      4.79 o 
  -2   2   3    10462.27    11002.62    153.64 o 
  -1   2   3        5.48        7.33      4.86 o 
   0   2   3     6519.72     6700.52    116.58 o 
   1   2   3      269.80      259.66      9.72 o 
   2   2   3     9890.89     9955.14    142.50 o 
   3   2   3      816.97      806.63     16.42 o 
   4   2   3     7485.77     7332.95    104.96 o 
   5   2   3        3.45       -7.73     10.99 o 
   6   2   3     6737.62     6605.22     97.00 o 
   7   2   3      100.11       92.67     14.04 o 
   8   2   3     2706.82     2605.21     52.63 o 
   9   2   3      120.23      119.56     20.19 o 
  10   2   3     2206.28     2110.38     48.33 o 
  11   2   3       34.95       26.50     17.74 o 
  12   2   3     2281.77     2204.27     52.57 o 
 -15   3   3      305.08      327.41     23.28 o 
 -14   3   3       61.21       50.85     18.09 o 
 -13   3   3      119.99      109.42     14.91 o 
 -12   3   3       17.49       32.11     12.75 o 
 -11   3   3      403.47      398.78     14.31 o 
 -10   3   3      367.80      405.83     14.21 o 
  -9   3   3      750.83      734.23     18.29 o 
  -8   3   3      367.60      379.68     12.23 o 
  -7   3   3     1767.63     1728.60     23.74 o 
  -6   3   3      318.60      307.47      9.51 o 
  -5   3   3     1478.05     1429.39     18.24 o 
  -4   3   3      130.02      146.14      6.29 o 
  -3   3   3     1570.24     1657.29     26.91 o 
  -2   3   3       73.68       79.24      7.95 o 
  -1   3   3     4362.54     4745.90     67.67 o 
   0   3   3      249.69      279.88      9.41 o 
   1   3   3     1258.49     1343.59     23.04 o 
   2   3   3      160.73      173.32      9.29 o 
   3   3   3      858.64      864.09     26.90 o 
   4   3   3       18.78       24.11      7.43 o 
   5   3   3      607.26      635.95     17.74 o 
   6   3   3       62.79       66.34     13.11 o 
   7   3   3      317.11      304.45     17.85 o 
   8   3   3        3.27       -6.59     13.81 o 
   9   3   3      329.46      327.77     22.17 o 
  10   3   3       10.15       17.15     19.46 o 
  11   3   3       80.83       62.92     19.60 o 
 -14   4   3      320.13      363.42     23.29 o 
 -13   4   3        0.53      -15.13     13.67 o 
 -12   4   3      597.72      600.41     20.48 o 
 -11   4   3        4.26      -19.99     11.92 o 
 -10   4   3      599.19      636.23     18.44 o 
  -9   4   3       13.13       10.53     10.32 o 
  -8   4   3      676.55      702.20     15.94 o 
  -7   4   3       46.50       44.42      7.20 o 
  -6   4   3     1107.81     1139.92     18.60 o 
  -5   4   3        3.40        6.15      5.61 o 
  -4   4   3     1165.16     1210.04     21.65 o 
  -3   4   3       34.70       28.77      6.81 o 
  -2   4   3      696.08      705.13     22.94 o 
  -1   4   3        0.80        2.65      6.85 o 
   0   4   3     1236.26     1245.08     35.60 o 
   1   4   3       30.42       50.10      9.64 o 
   2   4   3     1635.72     1627.52     51.15 o 
   3   4   3      175.00      169.31     12.92 o 
   4   4   3     1176.77     1182.60     31.22 o 
   5   4   3       41.74       48.60     12.45 o 
   6   4   3      819.18      784.74     30.46 o 
   7   4   3        2.13        4.07     13.77 o 
   8   4   3      807.14      720.88     27.00 o 
   9   4   3       17.68       -5.46     16.08 o 
  10   4   3      548.88      555.21     49.14 o 
  11   4   3       16.86        9.01     24.60 o 
 -13   5   3     1147.14     1217.97     42.39 o 
 -12   5   3      183.13      183.12     22.61 o 
 -11   5   3     1841.20     1911.04     43.63 o 
 -10   5   3     1050.64     1095.12     38.92 o 
  -9   5   3     1971.73     1969.14     36.62 o 
  -8   5   3      441.86      457.23     15.65 o 
  -7   5   3     4263.03     4299.43     60.00 o 
  -6   5   3      377.44      371.69     11.67 o 
  -5   5   3     4808.02     4868.44     57.29 o 
  -4   5   3     1103.81     1116.55     22.76 o 
  -3   5   3     3561.04     3566.54     69.05 o 
  -2   5   3      646.47      654.76     18.91 o 
  -1   5   3     5572.79     5734.92     92.81 o 
   0   5   3      277.25      281.15     13.84 o 
   1   5   3     4776.78     4800.27     92.80 o 
   2   5   3        8.57        8.46     12.76 o 
   3   5   3     3139.81     3135.07     66.23 o 
   4   5   3      179.78      162.35     14.57 o 
   5   5   3     1534.73     1425.69     40.39 o 
   6   5   3      210.22      208.14     26.60 o 
   7   5   3     1409.79     1426.24     42.85 o 
   8   5   3       15.51       45.73     19.33 o 
   9   5   3     1713.09     1649.43     49.26 o 
  10   5   3      102.84       87.29     23.44 o 
 -12   6   3     1128.84     1175.80     42.62 o 
 -11   6   3      113.42      112.75     26.63 o 
 -10   6   3     1251.31     1257.99     72.23 o 
  -9   6   3        9.79       -1.52     15.70 o 
  -8   6   3     1631.05     1687.04     43.45 o 
  -7   6   3      181.96      183.65     14.42 o 
  -6   6   3     2113.08     2137.58     48.45 o 
  -5   6   3      112.83      126.87     12.10 o 
  -4   6   3     4829.05     4794.83     80.03 o 
  -3   6   3      196.57      219.18     13.41 o 
  -2   6   3     2748.86     2808.59     58.17 o 
  -1   6   3       22.77        9.68     11.68 o 
   0   6   3     2463.17     2626.42     48.96 o 
   1   6   3        1.44       -1.89     13.41 o 
   2   6   3     3621.61     3651.81     75.84 o 
   3   6   3      254.85      249.93     55.28 o 
   4   6   3     1908.57     1857.91     59.51 o 
   5   6   3       23.42       39.84     17.52 o 
   6   6   3     1566.89     1514.82     45.01 o 
   7   6   3        1.36      -16.91     18.85 o 
   8   6   3      826.14      808.85     41.28 o 
   9   6   3       56.18       86.11     22.96 o 
 -10   7   3       21.99        7.05     23.30 o 
  -9   7   3       15.95        1.54     22.62 o 
  -8   7   3       74.94       42.30     21.73 o 
  -7   7   3       24.00       16.02     20.18 o 
  -6   7   3       94.66      106.87     20.70 o 
  -5   7   3        8.45       28.56     18.91 o 
  -4   7   3        5.38       19.51     25.86 o 
  -3   7   3      101.88       68.16     19.40 o 
  -2   7   3        0.33        6.23     12.46 o 
  -1   7   3        0.99       27.01     22.06 o 
   0   7   3        0.87        0.88     17.50 o 
   1   7   3       20.21       11.08     18.22 o 
   2   7   3        6.49      -17.12     20.67 o 
   3   7   3       18.03        0.46     21.53 o 
   4   7   3       33.16       17.99     23.52 o 
   5   7   3        2.17       -9.76     18.67 o 
   6   7   3       17.10       15.75     19.93 o 
   7   7   3       11.92        1.51     20.51 o 
  -8   8   3     1325.07     1327.96     51.28 o 
  -7   8   3      138.61      169.15     26.15 o 
  -6   8   3     1360.91     1310.45    101.56 o 
  -5   8   3       24.13       -2.21     30.57 o 
  -4   8   3     2097.18     2060.66     98.21 o 
  -3   8   3        2.37       44.61     18.55 o 
  -2   8   3     2657.33     2670.91     62.19 o 
  -1   8   3        8.38       33.66     17.79 o 
   0   8   3     1967.93     1938.57     49.47 o 
   1   8   3       10.45       22.75     21.23 o 
   2   8   3     1445.08     1439.08     52.12 o 
   3   8   3        6.33       -0.63     32.88 o 
   4   8   3     1566.25     1524.85     80.62 o 
   5   8   3        4.34       -3.97     38.74 o 
  -5   9   3     1053.63     1009.98     46.95 o 
  -4   9   3       71.88       32.38     20.78 o 
  -3   9   3     1105.18     1157.39     73.30 o 
  -2   9   3      147.18      130.71     22.34 o 
  -1   9   3     2087.32     2088.79     65.16 o 
   0   9   3      457.86      446.23     27.83 o 
   1   9   3     1179.26     1046.08     49.98 o 
 -15   0   4     1939.12     1956.23    146.54 o 
 -14   0   4        3.58      -13.75     18.94 o 
 -13   0   4     1300.18     1296.61     42.02 o 
 -12   0   4      141.56      148.48     19.35 o 
 -11   0   4     1750.08     1834.12     81.38 o 
 -10   0   4      249.01      273.26     23.29 o 
  -9   0   4     5376.02     5362.54    106.43 o 
  -8   0   4      311.61      330.27     16.89 o 
  -7   0   4     2862.93     2863.73     72.74 o 
  -6   0   4       24.87       24.25      7.80 o 
  -5   0   4     4291.51     4076.83     87.61 o 
  -4   0   4       64.64       55.10     16.12 o 
  -3   0   4     6131.89     5763.44    132.95 o 
  -2   0   4      266.31      300.29     16.65 o 
  -1   0   4     8934.51     9083.23    193.99 o 
   0   0   4       53.33       82.94      8.01 o 
   1   0   4    10492.93    10476.27    185.70 o 
   2   0   4      287.01      288.88     13.22 o 
   3   0   4     3501.22     3532.36     84.59 o 
   4   0   4     1934.44     1967.57     54.85 o 
   5   0   4     4353.75     4215.65     84.63 o 
   6   0   4       83.07       64.47     15.86 o 
   7   0   4     2666.44     2432.49     93.06 o 
   8   0   4       44.77       30.05     17.50 o 
   9   0   4     1454.86     1396.93     43.36 o 
  10   0   4      716.41      669.52     31.71 o 
  11   0   4     1219.51     1186.51     51.75 o 
 -15   1   4       85.52       76.84     18.02 o 
 -14   1   4      283.25      315.44     19.63 o 
 -13   1   4      135.15      148.54     14.88 o 
 -12   1   4      584.39      617.69     19.64 o 
 -11   1   4       12.37       14.09     10.99 o 
 -10   1   4     2631.94     2617.01     42.13 o 
  -9   1   4      226.97      221.70     11.93 o 
  -8   1   4     5224.94     5114.44     70.62 o 
  -7   1   4      459.77      473.57     12.08 o 
  -6   1   4     1208.56     1159.20     17.05 o 
  -5   1   4      464.91      473.64     10.03 o 
  -4   1   4      799.95      766.81     16.24 o 
  -3   1   4      281.49      302.32     12.42 o 
  -2   1   4    11670.66    11987.04    167.65 o 
  -1   1   4       28.96       39.50      6.50 o 
   0   1   4     6297.11     6477.96     89.59 o 
   1   1   4      688.20      715.91     17.01 o 
   2   1   4     1355.77     1392.13     22.82 o 
   3   1   4      983.08     1027.61     19.79 o 
   4   1   4     2089.66     2092.76     36.52 o 
   5   1   4        2.38       14.92     10.47 o 
   6   1   4     2493.03     2381.24     42.45 o 
   7   1   4       18.91       23.47     12.41 o 
   8   1   4     1720.76     1732.96     36.52 o 
   9   1   4      127.54      144.21     16.00 o 
  10   1   4      399.78      391.26     20.81 o 
  11   1   4      187.86      212.20     22.36 o 
 -15   2   4       20.87       15.32     17.80 o 
 -14   2   4       15.67        1.43     16.31 o 
 -13   2   4      322.14      315.94     19.81 o 
 -12   2   4       18.50       26.88     13.99 o 
 -11   2   4       76.65       84.80     12.00 o 
 -10   2   4       10.10       19.43     10.71 o 
  -9   2   4      179.96      180.50     11.98 o 
  -8   2   4        3.98        2.66      7.03 o 
  -7   2   4        6.45        0.74      6.04 o 
  -6   2   4      192.50      202.81      7.01 o 
  -5   2   4     1374.34     1410.04     22.37 o 
  -4   2   4      453.11      454.77     10.76 o 
  -3   2   4      321.03      320.87     11.50 o 
  -2   2   4        0.26        3.81      6.30 o 
  -1   2   4        7.98       15.66      7.28 o 
   0   2   4       16.41       15.22      5.50 o 
   1   2   4      809.04      803.06     15.57 o 
   2   2   4      163.74      172.76      9.16 o 
   3   2   4     1524.60     1518.07     32.88 o 
   4   2   4        0.32       -2.09      8.08 o 
   5   2   4      212.44      231.02     13.04 o 
   6   2   4      431.21      456.84     17.15 o 
   7   2   4       24.68       33.25     12.53 o 
   8   2   4      150.45      156.82     17.52 o 
   9   2   4       64.89       64.94     21.19 o 
  10   2   4        5.54       14.03     17.65 o 
  11   2   4       47.88       37.56     19.43 o 
 -15   3   4      156.50      157.67     20.79 o 
 -14   3   4     1335.00     1341.06     37.00 o 
 -13   3   4      357.34      361.86     20.67 o 
 -12   3   4     3196.66     3217.88     57.71 o 
 -11   3   4       81.13       96.15     12.22 o 
 -10   3   4     2047.44     2087.76     37.79 o 
  -9   3   4      570.25      587.93     15.93 o 
  -8   3   4     2732.79     2694.43     39.83 o 
  -7   3   4      667.64      678.88     16.38 o 
  -6   3   4     7163.99     7117.59     87.39 o 
  -5   3   4       13.98       28.77      6.33 o 
  -4   3   4     8203.68     8398.27    142.94 o 
  -3   3   4      447.60      456.04     11.44 o 
  -2   3   4     7400.08     7669.78     98.66 o 
  -1   3   4     1129.81     1105.39     18.06 o 
   0   3   4     4977.27     4994.79     73.77 o 
   1   3   4      766.15      769.72     18.88 o 
   2   3   4     7107.35     7058.48    156.19 o 
   3   3   4       13.83       19.25      8.40 o 
   4   3   4     5941.24     6004.72     97.48 o 
   5   3   4      130.66      119.64     13.95 o 
   6   3   4     2741.77     2720.95     53.29 o 
   7   3   4      968.62      990.92     30.54 o 
   8   3   4     2408.31     2385.91     91.55 o 
   9   3   4       78.82       50.89     18.03 o 
  10   3   4     1277.41     1231.75     81.82 o 
 -14   4   4       11.64        1.12     17.21 o 
 -13   4   4     2791.45     2848.42     54.77 o 
 -12   4   4       40.80       10.35     15.52 o 
 -11   4   4     2138.69     2206.36     42.41 o 
 -10   4   4      208.57      221.63     14.14 o 
  -9   4   4     1696.23     1698.81     26.54 o 
  -8   4   4        2.00      -12.27      7.81 o 
  -7   4   4     2896.12     2794.22     45.05 o 
  -6   4   4      180.39      196.10      9.32 o 
  -5   4   4     8547.67     8705.17    114.07 o 
  -4   4   4      341.43      381.94     11.59 o 
  -3   4   4     2934.74     3089.11     53.50 o 
  -2   4   4      907.36      939.15     17.42 o 
  -1   4   4      650.22      689.96     24.21 o 
   0   4   4      464.01      489.56     15.29 o 
   1   4   4     3531.57     3485.40    100.30 o 
   2   4   4       34.52       15.46     10.56 o 
   3   4   4     2891.00     2875.96     80.68 o 
   4   4   4      243.14      274.26     15.94 o 
   5   4   4     1636.68     1613.10     36.76 o 
   6   4   4      233.72      226.53     19.73 o 
   7   4   4      726.42      763.83     32.15 o 
   8   4   4       22.48      -20.15     15.93 o 
   9   4   4     1111.82     1144.92     36.29 o 
  10   4   4        4.59        2.04     19.16 o 
 -13   5   4        7.37      -12.31     22.21 o 
 -12   5   4      463.42      519.94     28.38 o 
 -11   5   4       16.22       16.52     14.09 o 
 -10   5   4       62.91       87.37     13.92 o 
  -9   5   4       53.05       39.99     10.93 o 
  -8   5   4       74.20       86.60     10.38 o 
  -7   5   4       72.93       89.77     16.68 o 
  -6   5   4      581.72      558.90     15.60 o 
  -5   5   4        4.24      -11.35      7.57 o 
  -4   5   4      411.74      424.75     15.44 o 
  -3   5   4      115.07      126.13     13.42 o 
  -2   5   4      123.09      140.30     14.08 o 
  -1   5   4      241.18      234.22     17.56 o 
   0   5   4        4.75        1.45     10.09 o 
   1   5   4       63.77       72.51     10.27 o 
   2   5   4      158.82      171.01     16.11 o 
   3   5   4       60.54       61.60     12.82 o 
   4   5   4      225.81      256.82     19.53 o 
   5   5   4        4.31      -19.53     15.53 o 
   6   5   4       15.46       11.43     17.14 o 
   7   5   4      165.09      168.07     21.52 o 
   8   5   4       82.22       97.84     21.04 o 
   9   5   4        7.11      -39.47     19.73 o 
 -12   6   4        0.74        8.38     26.03 o 
 -11   6   4      608.16      558.40     36.65 o 
 -10   6   4        1.60       -7.30     16.15 o 
  -9   6   4     1596.96     1528.60     47.09 o 
  -8   6   4        9.49       -8.31     13.88 o 
  -7   6   4     1176.68     1192.52     66.48 o 
  -6   6   4      151.35      150.16     13.09 o 
  -5   6   4      464.95      490.42     19.59 o 
  -4   6   4      169.17      175.87     13.36 o 
  -3   6   4      807.25      824.99     30.84 o 
  -2   6   4       21.29       18.74     11.19 o 
  -1   6   4     1428.20     1415.95     37.24 o 
   0   6   4       22.84      -11.69     13.26 o 
   1   6   4      645.29      658.00     23.18 o 
   2   6   4      202.69      226.05     29.29 o 
   3   6   4      230.07      246.80     36.36 o 
   4   6   4      101.63       87.16     20.69 o 
   5   6   4      404.27      409.07     24.98 o 
   6   6   4       11.40      -10.94     18.49 o 
   7   6   4      560.70      627.58     30.82 o 
 -10   7   4     2758.99     2558.87    113.29 o 
  -9   7   4      236.15      264.33     26.41 o 
  -8   7   4     3896.87     3773.02    139.88 o 
  -7   7   4      634.11      650.61     33.79 o 
  -6   7   4     2378.96     2321.28    109.10 o 
  -5   7   4      409.74      402.32     26.39 o 
  -4   7   4     1989.20     2064.06     48.72 o 
  -3   7   4      372.40      406.82     20.49 o 
  -2   7   4     4934.28     5092.55     98.82 o 
  -1   7   4      169.36      192.80     19.78 o 
   0   7   4     3423.42     3460.68     89.57 o 
   1   7   4      630.52      655.30     53.29 o 
   2   7   4     1644.38     1678.02     55.30 o 
   3   7   4      327.48      328.13     41.25 o 
   4   7   4     1724.35     1672.63     58.10 o 
   5   7   4        3.46       55.59     25.17 o 
   6   7   4     2025.93     1971.28     80.93 o 
  -8   8   4       20.90       29.36     22.89 o 
  -7   8   4      510.54      492.62     57.58 o 
  -6   8   4       74.66       42.41     41.88 o 
  -5   8   4      736.14      752.74     39.27 o 
  -4   8   4       36.09       22.22     18.54 o 
  -3   8   4      667.00      656.17     28.77 o 
  -2   8   4        1.59      -10.10     17.98 o 
  -1   8   4      946.80      944.85     34.74 o 
   0   8   4        3.58        4.95     18.29 o 
   1   8   4     1393.97     1379.97     62.82 o 
   2   8   4       30.73       11.94     23.66 o 
   3   8   4      488.53      474.33     33.94 o 
   4   8   4      273.68      280.74     57.58 o 
  -3   9   4      127.94      106.09     22.30 o 
  -2   9   4        3.92        1.31     24.42 o 
 -15   1   5      197.03      255.81     21.04 o 
 -14   1   5      242.37      258.07     19.76 o 
 -13   1   5      765.05      799.34     26.98 o 
 -12   1   5      122.85      119.75     13.19 o 
 -11   1   5     1088.03     1101.42     25.61 o 
 -10   1   5      610.19      619.18     18.16 o 
  -9   1   5     1641.08     1618.82     30.26 o 
  -8   1   5      842.97      867.93     17.13 o 
  -7   1   5     2067.31     2010.55     26.71 o 
  -6   1   5      347.21      359.07      8.91 o 
  -5   1   5     1990.31     1921.89     32.46 o 
  -4   1   5     1982.20     1868.23     36.10 o 
  -3   1   5     4621.51     4564.06     67.23 o 
  -2   1   5     2651.46     2559.02     39.11 o 
  -1   1   5     1922.13     2009.55     35.30 o 
   0   1   5     2582.29     2634.45     48.01 o 
   1   1   5      756.98      785.39     18.01 o 
   2   1   5     2088.70     2156.03     32.61 o 
   3   1   5     1305.78     1373.67     24.52 o 
   4   1   5     1135.44     1159.54     23.56 o 
   5   1   5      598.50      627.79     21.85 o 
   6   1   5     1505.15     1487.64     47.50 o 
   7   1   5      441.16      457.64     19.59 o 
   8   1   5      509.75      520.99     21.47 o 
   9   1   5      156.75      148.32     17.64 o 
  10   1   5      263.48      267.47     22.40 o 
 -15   2   5      628.11      632.45     26.67 o 
 -14   2   5     1545.71     1650.20     40.11 o 
 -13   2   5     1152.69     1185.37     32.87 o 
 -12   2   5     1145.85     1159.39     38.04 o 
 -11   2   5     1929.15     1957.72     43.83 o 
 -10   2   5     3095.05     3046.77     58.43 o 
  -9   2   5      846.72      925.83     20.56 o 
  -8   2   5     3938.99     3909.33     55.56 o 
  -7   2   5     2826.33     2815.48     41.09 o 
  -6   2   5     6361.81     6419.68     86.14 o 
  -5   2   5     4004.26     3991.59     60.68 o 
  -4   2   5     4615.79     4446.52     75.39 o 
  -3   2   5     2773.10     2726.65     42.97 o 
  -2   2   5     4407.18     4433.85     72.63 o 
  -1   2   5     2961.00     2967.05     57.26 o 
   0   2   5     7587.40     7608.29    105.70 o 
   1   2   5     2000.53     1969.91     29.82 o 
   2   2   5     3090.28     3167.98     44.75 o 
   3   2   5     3210.69     3259.34     46.75 o 
   4   2   5     2508.77     2493.48     38.50 o 
   5   2   5     1220.53     1231.28     36.29 o 
   6   2   5     2040.66     2090.09     53.67 o 
   7   2   5      486.95      522.01     20.81 o 
   8   2   5     1331.35     1341.20     38.34 o 
   9   2   5      928.20      936.64     40.98 o 
 -15   3   5      123.44      126.03     27.38 o 
 -14   3   5      122.13      158.62     21.84 o 
 -13   3   5      358.61      358.67     23.38 o 
 -12   3   5      158.39      178.43     34.85 o 
 -11   3   5      359.42      366.91     23.56 o 
 -10   3   5      676.26      698.21     25.34 o 
  -9   3   5      377.13      388.54     17.48 o 
  -8   3   5      568.16      606.11     21.54 o 
  -7   3   5      156.70      160.29      9.04 o 
  -6   3   5      137.15      147.40      8.56 o 
  -5   3   5       42.65       53.00      9.74 o 
  -4   3   5      545.54      575.60     24.18 o 
  -3   3   5      616.90      650.82     14.63 o 
  -2   3   5      253.28      289.17     13.74 o 
  -1   3   5      224.80      242.26     13.08 o 
   0   3   5       53.63       63.76      7.56 o 
   1   3   5      160.22      175.48      9.69 o 
   2   3   5       88.57      107.85      9.35 o 
   3   3   5      715.61      753.21     38.78 o 
   4   3   5       80.57      109.05     15.53 o 
   5   3   5      523.06      562.97     24.79 o 
   6   3   5      347.12      396.72     20.60 o 
   7   3   5      416.23      388.05     22.06 o 
   8   3   5      107.56      102.99     18.69 o 
   9   3   5       94.30      125.89     20.69 o 
 -14   4   5      194.37      221.98     23.55 o 
 -13   4   5      188.28      191.65     21.12 o 
 -12   4   5      378.43      430.10     26.46 o 
 -11   4   5      124.41      125.40     18.96 o 
 -10   4   5      430.92      442.06     19.67 o 
  -9   4   5      212.90      204.98     15.04 o 
  -8   4   5      627.30      587.11     25.15 o 
  -7   4   5      532.63      552.56     27.54 o 
  -6   4   5     1165.38     1183.25     25.10 o 
  -5   4   5      426.21      461.00     17.08 o 
  -4   4   5     1218.29     1228.97     31.49 o 
  -3   4   5      363.37      382.33     12.53 o 
  -2   4   5      828.83      815.27     26.78 o 
  -1   4   5      679.30      696.15     19.99 o 
   0   4   5      955.85      960.39     23.94 o 
   1   4   5      671.11      640.19     18.66 o 
   2   4   5      819.81      751.93     20.78 o 
   3   4   5      335.59      323.16     26.17 o 
   4   4   5      328.07      325.28     20.22 o 
   5   4   5      209.86      205.80     26.79 o 
   6   4   5      211.33      223.16     21.25 o 
   7   4   5      177.62      204.15     22.00 o 
   8   4   5      245.68      232.38     24.45 o 
 -13   5   5     1203.96     1174.21     55.74 o 
 -12   5   5      363.26      403.97     26.54 o 
 -11   5   5     1298.34     1246.23     40.92 o 
 -10   5   5      986.49      991.09     29.88 o 
  -9   5   5      836.64      854.77     39.93 o 
  -8   5   5     1753.46     1779.71     38.98 o 
  -7   5   5     1070.96     1090.19     30.86 o 
  -6   5   5      909.94      976.89     20.04 o 
  -5   5   5     1231.31     1236.81     26.96 o 
  -4   5   5     1095.48     1154.89     32.94 o 
  -3   5   5     1683.70     1739.24     34.55 o 
  -2   5   5     1136.66     1192.31     27.70 o 
  -1   5   5      775.15      816.74     27.51 o 
   0   5   5     1476.49     1447.41     32.30 o 
   1   5   5     1171.41     1143.21     29.16 o 
   2   5   5      705.80      674.77     23.21 o 
   3   5   5     1799.60     1775.44     55.83 o 
   4   5   5      430.36      467.43     29.80 o 
   5   5   5      907.32      920.90     34.60 o 
   6   5   5     1295.93     1321.56     42.17 o 
   7   5   5      899.69      907.05     37.64 o 
 -12   6   5      576.48      674.17    121.56 o 
 -11   6   5      677.86      680.52     50.78 o 
 -10   6   5      894.67      866.28     63.55 o 
  -9   6   5      367.42      377.18     28.16 o 
  -8   6   5      791.20      695.63     54.23 o 
  -7   6   5     1567.99     1499.30     49.30 o 
  -6   6   5     1653.70     1628.78     39.66 o 
  -5   6   5     1128.18     1152.14     32.81 o 
  -4   6   5      966.45     1009.27     29.26 o 
  -3   6   5      378.36      361.40     16.30 o 
  -2   6   5      595.88      651.56     22.09 o 
  -1   6   5      760.79      800.23     30.33 o 
   0   6   5     2135.20     2208.05     51.74 o 
   1   6   5      543.41      547.64     42.93 o 
   2   6   5     1321.82     1362.87     49.48 o 
   3   6   5      699.59      715.59     30.46 o 
   4   6   5      839.73      839.28     61.88 o 
   5   6   5      278.03      310.29     30.10 o 
   6   6   5      728.75      790.10     41.35 o 
 -10   7   5        4.58      -10.68     34.55 o 
  -9   7   5        0.12       56.33     34.13 o 
  -8   7   5       22.97       36.64     32.67 o 
  -7   7   5       25.87      -56.54     28.27 o 
  -6   7   5       11.27       -8.59     18.12 o 
  -5   7   5       61.40       46.80     15.59 o 
  -4   7   5        3.25        3.16     13.42 o 
  -3   7   5      115.82       81.89     16.54 o 
  -2   7   5        5.45       -1.82     18.08 o 
  -1   7   5        0.30       -8.47     21.15 o 
   0   7   5       89.79       62.48     22.18 o 
   1   7   5        8.31       19.41     21.45 o 
   2   7   5        4.38       -3.26     22.57 o 
   3   7   5       35.52       20.71     23.47 o 
   4   7   5       25.40        6.83     24.73 o 
  -7   8   5      499.35      438.48     49.63 o 
  -6   8   5      603.14      636.99     54.44 o 
  -5   8   5      726.53      775.23     32.05 o 
  -4   8   5      629.75      660.63     30.08 o 
  -3   8   5      665.89      671.40     41.92 o 
  -2   8   5      966.12      934.33     34.97 o 
  -1   8   5      284.40      296.86     23.51 o 
   0   8   5      941.73      951.08     36.48 o 
   1   8   5      220.12      205.34     28.40 o 
   2   8   5      703.35      860.19     50.67 o 
 -15   0   6      324.96      354.40     35.36 o 
 -14   0   6      860.20      944.76     48.12 o 
 -13   0   6        8.98       26.06     18.58 o 
 -12   0   6     1738.28     1850.23     49.63 o 
 -11   0   6     1101.77     1157.24     36.97 o 
 -10   0   6     2325.22     2362.44     64.26 o 
  -9   0   6     1864.03     1767.27     37.43 o 
  -8   0   6     6042.00     5885.32    114.09 o 
  -7   0   6      447.34      455.40     19.73 o 
  -6   0   6     6459.45     6030.97    143.59 o 
  -5   0   6       63.05       50.56     14.61 o 
  -4   0   6     4320.22     3992.93     98.36 o 
  -3   0   6      219.19      236.69     18.12 o 
  -2   0   6     6251.14     6068.41    193.69 o 
  -1   0   6     1875.45     1894.76     48.86 o 
   0   0   6     4555.03     4631.54    105.84 o 
   1   0   6       50.16       36.75     20.10 o 
   2   0   6     4613.98     4766.22     91.60 o 
   3   0   6       58.70       48.53     13.76 o 
   4   0   6     2186.45     2189.32     51.05 o 
   5   0   6      597.69      639.17     27.99 o 
   6   0   6      922.52      959.35     34.61 o 
   7   0   6      417.78      431.83     25.73 o 
   8   0   6     1928.54     1855.51     81.89 o 
   9   0   6      114.79       89.85     22.52 o 
 -15   1   6      504.06      559.08     25.37 o 
 -14   1   6      158.08      177.64     18.64 o 
 -13   1   6      427.97      464.09     21.08 o 
 -12   1   6      195.69      199.41     15.88 o 
 -11   1   6     1539.15     1536.06     33.42 o 
 -10   1   6      848.99      830.78     23.41 o 
  -9   1   6     2268.92     2266.08     34.46 o 
  -8   1   6      980.75      941.45     16.74 o 
  -7   1   6      993.45     1001.42     18.05 o 
  -6   1   6       25.40       30.19      8.43 o 
  -5   1   6     2323.70     2226.77     43.17 o 
  -4   1   6      652.14      651.23     20.73 o 
  -3   1   6     2310.63     2240.96     37.19 o 
  -2   1   6     1728.57     1778.18     38.19 o 
  -1   1   6     1277.56     1266.89     26.68 o 
   0   1   6      514.67      508.58     16.79 o 
   1   1   6     1729.57     1770.90     31.08 o 
   2   1   6      184.65      207.39     12.53 o 
   3   1   6     1215.63     1257.99     24.47 o 
   4   1   6      166.34      185.71     12.23 o 
   5   1   6      985.71     1019.55     24.09 o 
   6   1   6      562.27      600.46     19.58 o 
   7   1   6      268.98      283.21     26.67 o 
   8   1   6      127.36      141.50     21.32 o 
 -15   2   6       29.49       13.13     20.66 o 
 -14   2   6      108.32      117.30     20.52 o 
 -13   2   6      245.78      247.30     21.23 o 
 -12   2   6      149.58      172.50     21.63 o 
 -11   2   6       35.77       32.72     16.62 o 
 -10   2   6       67.31       43.38     13.42 o 
  -9   2   6       32.13       39.67      9.89 o 
  -8   2   6      279.20      289.54     12.55 o 
  -7   2   6      128.27      134.93      9.98 o 
  -6   2   6      722.25      715.55     26.88 o 
  -5   2   6      408.29      409.54     16.18 o 
  -4   2   6      570.00      576.96     17.06 o 
  -3   2   6      183.64      191.59     11.35 o 
  -2   2   6      482.01      442.36     18.37 o 
  -1   2   6      497.18      485.62     16.16 o 
   0   2   6      264.59      281.28     10.98 o 
   1   2   6        8.26        1.26      8.23 o 
   2   2   6       40.37       48.78      9.54 o 
   3   2   6       54.57       54.39     10.49 o 
   4   2   6       38.65       34.14     11.16 o 
   5   2   6       34.75       29.20     11.09 o 
   6   2   6      112.75      125.87     15.47 o 
   7   2   6       11.87       18.00     20.08 o 
   8   2   6       30.79       28.56     22.07 o 
 -14   3   6     1031.30     1118.45     38.54 o 
 -13   3   6     1781.56     1821.66     46.35 o 
 -12   3   6     1073.90     1131.53     40.72 o 
 -11   3   6     2384.66     2385.13     50.60 o 
 -10   3   6      189.62      191.01     16.23 o 
  -9   3   6     2645.44     2602.00     51.82 o 
  -8   3   6      717.99      709.40     24.35 o 
  -7   3   6     2402.09     2392.51     43.80 o 
  -6   3   6     2416.36     2505.68     48.03 o 
  -5   3   6     4648.52     4794.61     66.11 o 
  -4   3   6     2199.02     2266.43     33.91 o 
  -3   3   6     4227.10     4269.41     71.94 o 
  -2   3   6       96.80      114.91     12.37 o 
  -1   3   6     3086.26     2991.63     59.68 o 
   0   3   6      392.35      428.70     18.37 o 
   1   3   6     2139.94     2151.87     46.72 o 
   2   3   6     2310.54     2360.13     44.48 o 
   3   3   6     1351.06     1341.32     33.17 o 
   4   3   6      535.31      578.48     22.32 o 
   5   3   6     2190.36     2104.48     57.65 o 
   6   3   6      114.09      149.41     22.38 o 
   7   3   6     1014.81     1042.30     41.15 o 
   8   3   6      238.13      236.21     26.48 o 
 -14   4   6     1213.62     1197.65     43.65 o 
 -13   4   6      106.14      104.00     32.25 o 
 -12   4   6     1547.26     1561.40     48.20 o 
 -11   4   6      184.84      189.73     17.65 o 
 -10   4   6      702.27      671.70     25.24 o 
  -9   4   6       14.91       19.56     12.76 o 
  -8   4   6     2051.26     2004.12     43.01 o 
  -7   4   6      432.82      430.15     18.26 o 
  -6   4   6     2396.86     2502.77     57.50 o 
  -5   4   6      841.71      900.89     30.85 o 
  -4   4   6     1343.34     1417.31     36.89 o 
  -3   4   6      156.91      153.20     13.55 o 
  -2   4   6     2710.46     2818.46     43.85 o 
  -1   4   6      534.59      600.34     20.13 o 
   0   4   6     2458.65     2391.37     52.76 o 
   1   4   6      527.74      555.02     34.62 o 
   2   4   6     2544.49     2575.71     57.96 o 
   3   4   6      575.12      592.43     26.01 o 
   4   4   6     1851.02     1799.98     48.14 o 
   5   4   6      182.96      187.54     35.67 o 
   6   4   6     1665.60     1801.62     62.92 o 
   7   4   6       21.97        4.62     25.83 o 
 -13   5   6      132.59      153.41     23.77 o 
 -12   5   6       49.36       33.78     19.71 o 
 -11   5   6      121.13      130.67     17.14 o 
 -10   5   6      105.64       85.20     15.04 o 
  -9   5   6       46.64       62.65     14.02 o 
  -8   5   6        1.61        7.67     12.70 o 
  -7   5   6        1.99       -3.91     12.29 o 
  -6   5   6      257.49      256.68     18.74 o 
  -5   5   6      170.62      192.82     29.63 o 
  -4   5   6      281.92      331.89     18.82 o 
  -3   5   6      166.85      187.84     13.94 o 
  -2   5   6       42.23       32.78     10.97 o 
  -1   5   6       91.13       97.61     15.00 o 
   0   5   6        6.20        7.45     13.68 o 
   1   5   6       88.72       89.46     29.75 o 
   2   5   6      594.45      601.86     26.04 o 
   3   5   6       62.72       43.12     17.95 o 
   4   5   6       39.77       62.35     19.15 o 
   5   5   6      421.03      443.54     27.47 o 
   6   5   6       12.02       -0.81     26.38 o 
 -11   6   6       47.78       22.08     62.61 o 
 -10   6   6      533.70      541.51     50.05 o 
  -9   6   6      192.67      201.63     25.13 o 
  -8   6   6      687.84      706.30     36.27 o 
  -7   6   6        5.44       16.98     19.47 o 
  -6   6   6      554.32      640.86     34.34 o 
  -5   6   6        8.61       -5.18     19.01 o 
  -4   6   6      499.27      595.41     31.16 o 
  -3   6   6      227.75      240.44     17.25 o 
  -2   6   6      668.77      684.78     27.30 o 
  -1   6   6      500.36      523.43     31.31 o 
   0   6   6      935.30      959.85     42.76 o 
   1   6   6       36.91       -1.07     25.76 o 
   2   6   6     1081.70     1172.41     62.61 o 
   3   6   6        3.84      -45.07     22.54 o 
   4   6   6      710.09      769.11     42.18 o 
   5   6   6      124.44       95.67     27.96 o 
  -9   7   6     1787.05     1544.95     82.92 o 
  -8   7   6      603.16      625.69     54.03 o 
  -7   7   6     1075.32      977.06     66.59 o 
  -6   7   6      251.67      295.85     28.26 o 
  -5   7   6     1749.26     1793.73     64.60 o 
  -4   7   6      832.02      900.91     43.21 o 
  -3   7   6     1653.00     1698.06     46.50 o 
  -2   7   6     1110.58     1121.63     39.81 o 
  -1   7   6     1539.39     1591.00     43.84 o 
   0   7   6      747.70      793.01     40.38 o 
   1   7   6     1729.97     1774.73    102.61 o 
   2   7   6      603.36      549.24     68.47 o 
   3   7   6     1406.03     1466.99     57.65 o 
  -6   8   6      824.76      741.42     42.49 o 
  -5   8   6        4.28       -9.91     25.02 o 
  -4   8   6      284.57      296.91     32.87 o 
  -3   8   6       82.80       93.24     25.81 o 
  -2   8   6      646.23      683.74     30.37 o 
  -1   8   6      517.59      529.62     27.69 o 
 -15   1   7       15.20       20.90     23.67 o 
 -14   1   7     1277.89     1297.95     40.12 o 
 -13   1   7       13.05       36.29     17.32 o 
 -12   1   7     1955.61     1968.74     46.14 o 
 -11   1   7      222.06      243.40     15.84 o 
 -10   1   7     2494.54     2382.45     49.37 o 
  -9   1   7       62.77       64.27     11.76 o 
  -8   1   7     1738.11     1648.49     33.06 o 
  -7   1   7      242.36      230.46     12.64 o 
  -6   1   7     3288.71     3124.97     58.41 o 
  -5   1   7      244.52      240.75     14.70 o 
  -4   1   7     2864.21     2821.26     53.37 o 
  -3   1   7      302.72      282.25     32.04 o 
  -2   1   7     1546.05     1503.92     44.99 o 
  -1   1   7      151.73      156.84     17.01 o 
   0   1   7     1969.85     1965.24     44.19 o 
   1   1   7       12.26       14.08     12.21 o 
   2   1   7     1668.34     1706.25     32.44 o 
   3   1   7       30.26       23.73     11.46 o 
   4   1   7     1946.58     2124.19     36.62 o 
   5   1   7        1.50        2.38     12.20 o 
   6   1   7     1074.70     1081.52     27.51 o 
   7   1   7        1.66      -20.49     15.68 o 
 -15   2   7     1296.69     1316.37     42.67 o 
 -14   2   7       12.06        7.34     21.91 o 
 -13   2   7     2110.32     2094.96     50.26 o 
 -12   2   7      123.02      124.96     27.68 o 
 -11   2   7     2492.86     2459.19     51.99 o 
 -10   2   7       54.66       59.85     14.15 o 
  -9   2   7     4388.96     4269.40     77.93 o 
  -8   2   7        3.84        2.33     10.58 o 
  -7   2   7     4000.15     3770.87     92.70 o 
  -6   2   7        7.42        0.18      8.57 o 
  -5   2   7     2560.35     2434.58     47.94 o 
  -4   2   7        8.22       11.21     12.31 o 
  -3   2   7     4899.39     4793.11    112.43 o 
  -2   2   7      273.78      262.67     19.50 o 
  -1   2   7     3358.50     3339.52     82.48 o 
   0   2   7        2.86        6.67     12.25 o 
   1   2   7     2527.23     2575.81     67.74 o 
   2   2   7        0.56        1.87     11.60 o 
   3   2   7     2104.13     2192.59     44.09 o 
   4   2   7      152.53      178.13     16.93 o 
   5   2   7     1459.42     1506.48     43.72 o 
   6   2   7        2.09       -6.38     21.60 o 
   7   2   7     1693.54     1680.99     89.94 o 
 -14   3   7      182.69      174.31     23.99 o 
 -13   3   7        4.96       -8.60     20.26 o 
 -12   3   7      302.34      302.92     24.33 o 
 -11   3   7       32.68       17.22     15.70 o 
 -10   3   7      422.80      420.82     20.36 o 
  -9   3   7       72.04       52.26     13.98 o 
  -8   3   7      197.00      204.55     20.64 o 
  -7   3   7       31.71       19.62     12.73 o 
  -6   3   7     1049.96     1085.21     29.69 o 
  -5   3   7       16.30       17.04     11.84 o 
  -4   3   7     1359.48     1363.30     36.57 o 
  -3   3   7        0.00       -6.74     16.33 o 
  -2   3   7      874.07      902.79     33.75 o 
  -1   3   7        2.78       18.41     11.57 o 
   0   3   7     1058.37     1004.27     29.53 o 
   1   3   7        0.34       -0.19     12.15 o 
   2   3   7      785.61      753.25     37.12 o 
   3   3   7      135.66      133.97     23.22 o 
   4   3   7      823.13      800.35     41.82 o 
   5   3   7       38.03        1.00     24.61 o 
   6   3   7      193.84      187.40     30.41 o 
 -13   4   7      431.79      462.69     29.54 o 
 -12   4   7       30.38       19.82     16.70 o 
 -11   4   7      423.95      411.57     21.83 o 
 -10   4   7        0.21        1.47     14.09 o 
  -9   4   7      610.53      619.16     23.30 o 
  -8   4   7        9.46       12.84     13.26 o 
  -7   4   7      742.74      731.07     26.64 o 
  -6   4   7        6.67       -9.33     14.77 o 
  -5   4   7      420.13      467.18     28.06 o 
  -4   4   7        5.93       -9.63     24.92 o 
  -3   4   7      325.91      381.47     23.49 o 
  -2   4   7        0.11       17.02     16.40 o 
  -1   4   7      456.92      436.91     38.95 o 
   0   4   7        4.90       20.52     17.74 o 
   1   4   7      382.60      376.42     41.57 o 
   2   4   7       35.89       25.58     20.30 o 
   3   4   7      182.06      197.84     25.83 o 
   4   4   7       14.07       19.67     23.88 o 
   5   4   7      198.32      153.08     62.09 o 
 -12   5   7     1252.04     1262.59     37.79 o 
 -11   5   7       77.93       79.91     17.06 o 
 -10   5   7     1468.40     1439.51     38.09 o 
  -9   5   7        7.47        5.50     14.59 o 
  -8   5   7     1802.41     1780.54     41.57 o 
  -7   5   7        1.24       -2.56     13.74 o 
  -6   5   7     3591.44     3688.27     96.87 o 
  -5   5   7        3.88      -14.68     18.22 o 
  -4   5   7     3096.28     3265.17    121.45 o 
  -3   5   7       93.33      113.58     21.35 o 
  -2   5   7     2769.52     2772.88     75.43 o 
  -1   5   7      129.25      146.96     22.01 o 
   0   5   7     3652.70     3575.66     92.93 o 
   1   5   7        0.59       -1.07     26.49 o 
   2   5   7     2499.99     2633.63     95.59 o 
   3   5   7      152.61      147.26     28.90 o 
   4   5   7     2024.26     1976.84     67.02 o 
 -11   6   7      563.37      479.74     51.72 o 
 -10   6   7       22.46       57.07     50.88 o 
  -9   6   7     1504.94     1468.07     54.16 o 
  -8   6   7        0.26       16.62     34.34 o 
  -7   6   7     1815.83     1902.57     61.72 o 
  -6   6   7       86.81       93.79     23.61 o 
  -5   6   7      887.41      950.47     60.10 o 
  -4   6   7       49.59       43.76     30.78 o 
  -3   6   7     1890.88     2024.68     72.35 o 
  -2   6   7       69.06       30.47     21.30 o 
  -1   6   7     1992.09     1954.38     70.57 o 
   0   6   7       19.67       15.18     22.36 o 
   1   6   7     1577.41     1603.79     57.35 o 
   2   6   7        1.13       -3.45     24.12 o 
   3   6   7      790.06      801.30     42.85 o 
  -8   7   7        0.39      -29.73     34.13 o 
  -7   7   7        0.06       -2.88     57.38 o 
  -6   7   7       24.83      -35.14     22.41 o 
  -5   7   7       18.58        5.79     30.57 o 
  -4   7   7       18.25       32.15     24.55 o 
  -3   7   7        7.17       35.79     39.68 o 
  -2   7   7       55.84       33.08     24.13 o 
  -1   7   7        5.75      -27.95     23.10 o 
   0   7   7        0.51      -31.51     23.56 o 
 -14   0   8      796.66      724.94     64.91 o 
 -13   0   8      626.47      545.70     55.91 o 
 -12   0   8     1515.34     1454.49     85.23 o 
 -11   0   8      765.41      684.09     38.98 o 
 -10   0   8     3252.64     3122.73     87.79 o 
  -9   0   8     1210.25     1104.32     44.97 o 
  -8   0   8     2258.90     2217.11     52.28 o 
  -7   0   8     1355.43     1249.03     46.42 o 
  -6   0   8      874.59      831.91     37.72 o 
  -5   0   8     1537.37     1416.92    120.61 o 
  -4   0   8     3918.62     3708.05    129.83 o 
  -3   0   8      172.79      162.49     27.01 o 
  -2   0   8     3876.58     3690.04    128.78 o 
  -1   0   8      523.65      547.58     38.95 o 
   0   0   8     2496.11     2447.05     94.02 o 
   1   0   8     1318.54     1434.18     66.38 o 
   2   0   8     2712.94     2812.66    107.84 o 
   3   0   8      408.10      513.66     43.76 o 
   4   0   8     2175.31     2250.21     95.91 o 
   5   0   8      364.79      414.09     26.38 o 
 -14   1   8      180.04      188.46     33.45 o 
 -13   1   8      265.79      250.92     36.75 o 
 -12   1   8      275.06      247.57     22.91 o 
 -11   1   8     1087.34     1093.21     33.18 o 
 -10   1   8       11.05        3.59     12.16 o 
  -9   1   8     1034.75      992.23     26.36 o 
  -8   1   8      128.41      130.13     13.05 o 
  -7   1   8      988.12      987.44     29.22 o 
  -6   1   8      669.97      605.48     27.20 o 
  -5   1   8      731.56      712.87     24.99 o 
  -4   1   8      150.95      146.37     36.02 o 
  -3   1   8      813.99      776.14     41.15 o 
  -2   1   8        3.89       -7.93     24.60 o 
  -1   1   8     1347.51     1334.25     44.11 o 
   0   1   8       70.13      103.59     21.88 o 
   1   1   8      646.67      664.75     36.85 o 
   2   1   8      741.29      779.34     85.54 o 
   3   1   8      591.38      625.24     33.10 o 
   4   1   8       87.65      131.87     21.80 o 
   5   1   8      318.80      361.16     25.78 o 
 -14   2   8      258.96      271.39     23.62 o 
 -13   2   8       28.85       -1.01     17.68 o 
 -12   2   8       74.74       54.19     17.17 o 
 -11   2   8      235.68      259.70     19.44 o 
 -10   2   8       11.35       -8.26     13.93 o 
  -9   2   8      298.24      312.11     24.57 o 
  -8   2   8       21.50       30.27     12.03 o 
  -7   2   8        0.85        0.44     13.00 o 
  -6   2   8      164.75      181.13     15.50 o 
  -5   2   8       19.56       38.73     14.65 o 
  -4   2   8       62.18       85.81     17.71 o 
  -3   2   8      109.93      106.94     18.16 o 
  -2   2   8       49.56       82.49     17.19 o 
  -1   2   8       66.14       49.43     16.74 o 
   0   2   8      204.12      203.64     20.92 o 
   1   2   8       56.54       58.18     18.22 o 
   2   2   8      277.38      306.37     24.80 o 
   3   2   8        3.61      -13.20     21.75 o 
   4   2   8      211.90      242.64     39.37 o 
   5   2   8      170.76      211.64     31.17 o 
 -13   3   8     1448.49     1516.88     49.90 o 
 -12   3   8      370.59      406.33     24.03 o 
 -11   3   8      931.98      972.46     32.42 o 
 -10   3   8      273.01      274.75     19.69 o 
  -9   3   8      782.66      823.24     28.86 o 
  -8   3   8      216.66      226.68     18.65 o 
  -7   3   8     2585.61     2654.01     54.09 o 
  -6   3   8       59.37       76.14     14.50 o 
  -5   3   8     2162.69     2220.86     53.07 o 
  -4   3   8      310.73      355.13     24.22 o 
  -3   3   8      866.72      824.04     35.34 o 
  -2   3   8      707.25      691.05     32.23 o 
  -1   3   8     1597.59     1620.87     49.94 o 
   0   3   8       43.22       28.79     16.76 o 
   1   3   8     1447.51     1432.71     74.76 o 
   2   3   8       98.16       88.06     23.22 o 
   3   3   8     1185.49     1213.67     50.36 o 
   4   3   8      314.36      406.45     34.19 o 
 -12   4   8     1339.82     1329.66     38.93 o 
 -11   4   8      499.54      481.67     23.90 o 
 -10   4   8     1384.99     1414.18     39.78 o 
  -9   4   8     1156.92     1186.04     34.78 o 
  -8   4   8     2042.53     2022.97     45.88 o 
  -7   4   8      250.47      244.60     32.04 o 
  -6   4   8     2142.98     2189.67     67.54 o 
  -5   4   8      523.41      501.30     43.56 o 
  -4   4   8     3231.17     3385.73     87.02 o 
  -3   4   8     1283.78     1361.44    111.09 o 
  -2   4   8     1690.34     1681.69     78.94 o 
  -1   4   8     1760.77     1772.57     83.76 o 
   0   4   8     1188.49     1142.49     66.80 o 
   1   4   8      415.58      383.83     45.44 o 
   2   4   8     1286.88     1223.45     50.28 o 
   3   4   8       96.28       71.50     26.53 o 
 -11   5   8       53.45       36.81     17.68 o 
 -10   5   8       18.21        2.83     16.51 o 
  -9   5   8       18.80       26.97     16.57 o 
  -8   5   8       11.73      -32.62     17.13 o 
  -7   5   8      489.34      535.19     40.13 o 
  -6   5   8        0.82      -13.67     20.50 o 
  -5   5   8      353.15      362.68     42.72 o 
  -4   5   8       98.29       81.25     34.13 o 
  -3   5   8       22.54       11.94     31.41 o 
  -2   5   8      324.00      361.84     41.88 o 
  -1   5   8      103.86      104.49     35.81 o 
   0   5   8        2.25      -26.59     31.83 o 
   1   5   8       69.84       79.59     25.31 o 
   2   5   8        4.32       17.94     31.31 o 
  -9   6   8      140.54      145.43     27.75 o 
  -8   6   8      807.76      838.44     43.46 o 
  -7   6   8      499.37      460.76     34.84 o 
  -6   6   8      552.26      613.33     51.93 o 
  -5   6   8      547.13      596.79     51.93 o 
  -4   6   8      815.75      922.41     64.08 o 
  -3   6   8      189.43      216.10     41.25 o 
  -2   6   8      913.86      959.47     65.96 o 
  -1   6   8      264.35      311.80     46.28 o 
   0   6   8      575.06      588.83     56.12 o 
 -13   1   9     1012.54      905.73     52.56 o 
 -12   1   9      352.05      343.21     29.17 o 
 -11   1   9      505.08      513.87     31.15 o 
 -10   1   9      489.57      506.47     24.20 o 
  -9   1   9      885.41      879.17     26.53 o 
  -8   1   9      966.43      934.15     26.51 o 
  -7   1   9     1276.50     1211.58     33.95 o 
  -6   1   9      984.80      878.72     35.87 o 
  -5   1   9     1029.25      976.57     39.89 o 
  -4   1   9      830.37      771.96     52.77 o 
  -3   1   9     1247.54     1215.57     43.88 o 
  -2   1   9     1603.80     1596.54     51.28 o 
  -1   1   9     1066.52     1055.53     41.48 o 
   0   1   9      913.40      960.15     41.26 o 
   1   1   9     1615.48     1641.34    100.41 o 
   2   1   9      574.16      640.18     35.27 o 
   3   1   9     1064.41     1096.94     47.99 o 
 -13   2   9      620.52      572.56     41.68 o 
 -12   2   9      907.07      895.99     33.78 o 
 -11   2   9      635.48      618.35     26.07 o 
 -10   2   9     1340.56     1295.73     36.84 o 
  -9   2   9      685.20      642.74     23.57 o 
  -8   2   9      554.76      567.75     21.04 o 
  -7   2   9      428.93      422.13     21.79 o 
  -6   2   9     1277.46     1272.62     39.04 o 
  -5   2   9     1453.12     1365.89     47.43 o 
  -4   2   9     1349.14     1287.33     45.45 o 
  -3   2   9      798.09      785.09     73.92 o 
  -2   2   9     1369.12     1338.36    101.04 o 
  -1   2   9      325.01      317.77     30.36 o 
   0   2   9     1166.64     1118.60     70.67 o 
   1   2   9      651.59      669.39     35.27 o 
   2   2   9      676.03      676.15     55.49 o 
   3   2   9      398.60      365.19     48.37 o 
 -12   3   9      231.14      217.85     21.35 o 
 -11   3   9      213.52      250.11     23.54 o 
 -10   3   9      225.49      249.61     20.57 o 
  -9   3   9      455.81      474.96     27.56 o 
  -8   3   9      239.51      247.88     19.79 o 
  -7   3   9      738.66      781.90     36.77 o 
  -6   3   9       79.11       68.00     17.95 o 
  -5   3   9      517.73      550.55     30.56 o 
  -4   3   9       28.17        0.31     17.81 o 
  -3   3   9      351.55      381.62     26.99 o 
  -2   3   9      182.15      204.23     59.78 o 
  -1   3   9      125.16      101.98     35.18 o 
   0   3   9       40.78       86.48     34.97 o 
   1   3   9      296.75      216.73     42.72 o 
   2   3   9       71.78       98.00     40.20 o 
 -11   4   9       37.15       30.29     18.01 o 
 -10   4   9      130.84      138.53     19.63 o 
  -9   4   9       72.80       71.06     18.00 o 
  -8   4   9      132.49      154.27     34.24 o 
  -7   4   9      158.66      195.08     27.68 o 
  -6   4   9       77.24       89.41     34.76 o 
  -5   4   9      134.05      126.85     57.17 o 
  -4   4   9      132.34      117.72     22.19 o 
  -3   4   9      102.33      108.68     34.55 o 
  -2   4   9      270.66      350.74     43.35 o 
  -1   4   9      137.82      111.40     36.44 o 
   0   4   9      214.63      237.67     43.97 o 
   1   4   9      111.16      132.97     42.09 o 
  -9   5   9     1909.00     1938.76     54.89 o 
  -8   5   9     1034.17     1059.22     40.64 o 
  -7   5   9     2123.14     2137.34     97.58 o 
  -6   5   9      688.90      732.48     56.75 o 
  -5   5   9     1355.01     1212.63     72.66 o 
  -4   5   9      276.01      228.66     42.30 o 
  -3   5   9     1486.04     1449.47     78.52 o 
  -2   5   9      822.64      732.48     58.63 o 
  -1   5   9     1068.12      959.26     67.85 o 
 -12   0  10      153.34      202.37     34.24 o 
 -11   0  10     2204.69     2043.34     70.82 o 
 -10   0  10      703.27      710.32     41.33 o 
  -9   0  10     1501.51     1382.05     55.42 o 
  -8   0  10      156.40      196.63     27.80 o 
  -7   0  10     3633.30     3493.82     97.88 o 
  -6   0  10      248.00      212.96     35.18 o 
  -5   0  10     3703.64     3468.29    128.99 o 
  -4   0  10      274.37      275.36     37.06 o 
  -3   0  10     2206.76     2284.97     95.70 o 
  -2   0  10      117.86       66.38     31.20 o 
  -1   0  10     2272.28     2309.47     98.21 o 
   0   0  10      117.18      130.67     35.39 o 
   1   0  10     2034.42     2131.06     96.11 o 
 -12   1  10      272.70      223.76     54.41 o 
 -11   1  10      194.53      185.16     31.84 o 
 -10   1  10      568.36      522.18     30.65 o 
  -9   1  10       85.42       58.51     18.41 o 
  -8   1  10     1015.62      902.23     31.99 o 
  -7   1  10       33.62       54.14     18.91 o 
  -6   1  10      731.16      696.75     36.33 o 
  -5   1  10       11.24      -13.13     19.83 o 
  -4   1  10      632.73      627.62     34.72 o 
  -3   1  10      265.07      268.26     26.17 o 
  -2   1  10      432.72      462.32     30.58 o 
  -1   1  10        6.15      -19.74     20.57 o 
   0   1  10      984.90     1060.63     64.70 o 
   1   1  10       48.05       48.17     24.78 o 
 -11   2  10      104.55      147.45     24.56 o 
 -10   2  10        1.49      -14.46     16.57 o 
  -9   2  10      138.74      144.30     16.78 o 
  -8   2  10      136.24      127.66     23.91 o 
  -7   2  10       95.71       85.53     19.98 o 
  -6   2  10      229.64      170.12     24.41 o 
  -5   2  10      228.65      241.31     26.06 o 
  -4   2  10        0.86        5.50     30.57 o 
  -3   2  10      488.20      484.43     33.61 o 
  -2   2  10       25.57       19.99     22.82 o 
  -1   2  10      228.00      271.64     27.27 o 
   0   2  10        5.23      -57.79     32.04 o 
 -11   3  10        1.26       -2.10     18.39 o 
 -10   3  10     1320.16     1259.69     39.02 o 
  -9   3  10       11.25       -3.93     17.07 o 
  -8   3  10     1437.18     1403.15     41.59 o 
  -7   3  10      145.76      174.79     26.02 o 
  -6   3  10      849.78      855.65     42.40 o 
  -5   3  10        9.87      -22.15     23.98 o 
  -4   3  10     1696.09     1672.79     56.52 o 
  -3   3  10        4.67      -21.01     20.93 o 
  -2   3  10     1690.45     1470.82     80.20 o 
  -1   3  10        3.61      -44.39     33.50 o 
  -9   4  10      921.53      900.51     39.33 o 
  -8   4  10       48.94       43.90     21.39 o 
  -7   4  10     1244.97     1259.12     74.55 o 
  -6   4  10      416.96      341.95     46.49 o 
  -5   4  10     1425.85     1332.20     75.80 o 
  -4   4  10       19.82       34.76     36.44 o 
  -3   4  10     1446.52     1329.48     77.06 o 
  -9   1  11     1568.97     1506.60     45.27 o 
  -8   1  11       64.40       17.40     24.28 o 
  -7   1  11      942.41      921.16     44.71 o 
  -6   1  11      129.07      140.12     25.83 o 
  -5   1  11     1284.08     1188.05     48.84 o 
  -4   1  11       23.66       -3.08     21.99 o 
  -3   1  11      918.03      913.47     79.57 o 
  -8   2  11     1572.97     1487.19     56.70 o 
  -7   2  11      176.48      206.17     43.56 o 
  -6   2  11     1742.62     1651.94     88.26 o 
  -5   2  11      321.70      345.64     30.89 o 
  -4   2  11     1024.23      978.18     71.93 o 
                                                 
